# Supplementary material for: Prevalence and Correlates of Firearm Screening and Safety Counseling in Pediatric Primary Care
Source: J Community Health. 2025 Jun 1;50(5):959–64. doi: 10.1007/s10900-025-01487-1 (PMC12474701; doi:10.1007/s10900-025-01487-1)
Supplement: Supplementary file 1 — Supplementary Material 1 [file 10900_2025_1487_MOESM1_ESM.xlsx]

## Sheet: all_codes
CODE	FULL_DESCRIPTION
F10	Alcohol related disorders
F101	Alcohol abuse
F1010	Alcohol abuse, uncomplicated
F1011	Alcohol abuse, in remission
F1012	Alcohol abuse with intoxication
F10120	Alcohol abuse with intoxication, uncomplicated
F10121	Alcohol abuse with intoxication delirium
F10129	Alcohol abuse with intoxication, unspecified
F1013	Alcohol abuse, with withdrawal
F10130	Alcohol abuse with withdrawal, uncomplicated
F10131	Alcohol abuse with withdrawal delirium
F10132	Alcohol abuse with withdrawal with perceptual disturbance
F10139	Alcohol abuse with withdrawal, unspecified
F1014	Alcohol abuse with alcohol-induced mood disorder
F1015	Alcohol abuse with alcohol-induced psychotic disorder
F10150	Alcohol abuse with alcohol-induced psychotic disorder with delusions
F10151	Alcohol abuse with alcohol-induced psychotic disorder with hallucinations
F10159	Alcohol abuse with alcohol-induced psychotic disorder, unspecified
F1018	Alcohol abuse with other alcohol-induced disorders
F10180	Alcohol abuse with alcohol-induced anxiety disorder
F10181	Alcohol abuse with alcohol-induced sexual dysfunction
F10182	Alcohol abuse with alcohol-induced sleep disorder
F10188	Alcohol abuse with other alcohol-induced disorder
F1019	Alcohol abuse with unspecified alcohol-induced disorder
F102	Alcohol dependence
F1020	Alcohol dependence, uncomplicated
F1021	Alcohol dependence, in remission
F1022	Alcohol dependence with intoxication
F10220	Alcohol dependence with intoxication, uncomplicated
F10221	Alcohol dependence with intoxication delirium
F10229	Alcohol dependence with intoxication, unspecified
F1023	Alcohol dependence with withdrawal
F10230	Alcohol dependence with withdrawal, uncomplicated
F10231	Alcohol dependence with withdrawal delirium
F10232	Alcohol dependence with withdrawal with perceptual disturbance
F10239	Alcohol dependence with withdrawal, unspecified
F1024	Alcohol dependence with alcohol-induced mood disorder
F1025	Alcohol dependence with alcohol-induced psychotic disorder
F10250	Alcohol dependence with alcohol-induced psychotic disorder with delusions
F10251	Alcohol dependence with alcohol-induced psychotic disorder with hallucinations
F10259	Alcohol dependence with alcohol-induced psychotic disorder, unspecified
F1026	Alcohol dependence with alcohol-induced persisting amnestic disorder
F1027	Alcohol dependence with alcohol-induced persisting dementia
F1028	Alcohol dependence with other alcohol-induced disorders
F10280	Alcohol dependence with alcohol-induced anxiety disorder
F10281	Alcohol dependence with alcohol-induced sexual dysfunction
F10282	Alcohol dependence with alcohol-induced sleep disorder
F10288	Alcohol dependence with other alcohol-induced disorder
F1029	Alcohol dependence with unspecified alcohol-induced disorder
F109	Alcohol use, unspecified
F1092	Alcohol use, unspecified with intoxication
F10920	Alcohol use, unspecified with intoxication, uncomplicated
F10921	Alcohol use, unspecified with intoxication delirium
F10929	Alcohol use, unspecified with intoxication, unspecified
F1093	Alcohol use, unspecified with withdrawal
F10930	Alcohol use, unspecified with withdrawal, uncomplicated
F10931	Alcohol use, unspecified with withdrawal delirium
F10932	Alcohol use, unspecified with withdrawal with perceptual disturbance
F10939	Alcohol use, unspecified with withdrawal, unspecified
F1094	Alcohol use, unspecified with alcohol-induced mood disorder
F1095	Alcohol use, unspecified with alcohol-induced psychotic disorder
F10950	Alcohol use, unspecified with alcohol-induced psychotic disorder with delusions
F10951	Alcohol use, unspecified with alcohol-induced psychotic disorder with hallucinations
F10959	Alcohol use, unspecified with alcohol-induced psychotic disorder, unspecified
F1096	Alcohol use, unspecified with alcohol-induced persisting amnestic disorder
F1097	Alcohol use, unspecified with alcohol-induced persisting dementia
F1098	Alcohol use, unspecified with other alcohol-induced disorders
F10980	Alcohol use, unspecified with alcohol-induced anxiety disorder
F10981	Alcohol use, unspecified with alcohol-induced sexual dysfunction
F10982	Alcohol use, unspecified with alcohol-induced sleep disorder
F10988	Alcohol use, unspecified with other alcohol-induced disorder
F1099	Alcohol use, unspecified with unspecified alcohol-induced disorder
K70	Alcoholic liver disease
K700	Alcoholic fatty liver
K701	Alcoholic hepatitis
K7010	Alcoholic hepatitis without ascites
K7011	Alcoholic hepatitis with ascites
K702	Alcoholic fibrosis and sclerosis of liver
K703	Alcoholic cirrhosis of liver
K7030	Alcoholic cirrhosis of liver without ascites
K7031	Alcoholic cirrhosis of liver with ascites
K704	Alcoholic hepatic failure
K7040	Alcoholic hepatic failure without coma
K7041	Alcoholic hepatic failure with coma
K709	Alcoholic liver disease, unspecified
Z714	Alcohol abuse counseling and surveillance
Z7141	Alcohol abuse counseling and surveillance of alcoholic
