# Supplementary material for: Prevalence and Correlates of Firearm Screening and Safety Counseling in Pediatric Primary Care
Source: J Community Health. 2025 Jun 1;50(5):959–64. doi: 10.1007/s10900-025-01487-1 (PMC12474701; doi:10.1007/s10900-025-01487-1)
Supplement: Supplementary file 2 — Supplementary Material 2 [file 10900_2025_1487_MOESM2_ESM.xlsx]

## Sheet: all_codes
CODE	FULL_DESCRIPTION
D50	Iron deficiency anemia
D500	Iron deficiency anemia secondary to blood loss (chronic)
D501	Sideropenic dysphagia
D508	Other iron deficiency anemias
D509	Iron deficiency anemia, unspecified
D51	Vitamin B12 deficiency anemia
D510	Vitamin B12 deficiency anemia due to intrinsic factor deficiency
D511	Vitamin B12 deficiency anemia due to selective vitamin B12 malabsorption with proteinuria
D512	Transcobalamin II deficiency
D513	Other dietary vitamin B12 deficiency anemia
D518	Other vitamin B12 deficiency anemias
D519	Vitamin B12 deficiency anemia, unspecified
D52	Folate deficiency anemia
D520	Dietary folate deficiency anemia
D521	Drug-induced folate deficiency anemia
D528	Other folate deficiency anemias
D529	Folate deficiency anemia, unspecified
D53	Other nutritional anemias
D530	Protein deficiency anemia
D531	Other megaloblastic anemias, not elsewhere classified
D532	Scorbutic anemia
D538	Other specified nutritional anemias
D539	Nutritional anemia, unspecified
D55	Anemia due to enzyme disorders
D550	Anemia due to glucose-6-phosphate dehydrogenase [G6PD] deficiency
D551	Anemia due to other disorders of glutathione metabolism
D552	Anemia due to disorders of glycolytic enzymes
D5521	Anemia due to pyruvate kinase deficiency
D5529	Anemia due to other disorders of glycolytic enzymes
D553	Anemia due to disorders of nucleotide metabolism
D558	Other anemias due to enzyme disorders
D559	Anemia due to enzyme disorder, unspecified
D56	Thalassemia
D560	Alpha thalassemia
D561	Beta thalassemia
D562	Delta-beta thalassemia
D563	Thalassemia minor
D564	Hereditary persistence of fetal hemoglobin [HPFH]
D565	Hemoglobin E-beta thalassemia
D568	Other thalassemias
D569	Thalassemia, unspecified
D57	Sickle-cell disorders
D570	Hb-SS disease with crisis
D5700	Hb-SS disease with crisis, unspecified
D5701	Hb-SS disease with acute chest syndrome
D5702	Hb-SS disease with splenic sequestration
D5703	Hb-SS disease with cerebral vascular involvement
D5709	Hb-SS disease with crisis with other specified complication
D571	Sickle-cell disease without crisis
D572	Sickle-cell/Hb-C disease
D5720	Sickle-cell/Hb-C disease without crisis
D5721	Sickle-cell/Hb-C disease with crisis
D57211	Sickle-cell/Hb-C disease with acute chest syndrome
D57212	Sickle-cell/Hb-C disease with splenic sequestration
D57213	Sickle-cell/Hb-C disease with cerebral vascular involvement
D57218	Sickle-cell/Hb-C disease with crisis with other specified complication
D57219	Sickle-cell/Hb-C disease with crisis, unspecified
D573	Sickle-cell trait
D574	Sickle-cell thalassemia
D5740	Sickle-cell thalassemia without crisis
D5741	Sickle-cell thalassemia with crisis
D57411	Sickle-cell thalassemia with acute chest syndrome
D57412	Sickle-cell thalassemia with splenic sequestration
D57413	Sickle-cell thalassemia, unspecified, with cerebral vascular involvement
D57418	Sickle-cell thalassemia, unspecified, with crisis with other specified complication
D57419	Sickle-cell thalassemia with crisis, unspecified
D5742	Sickle-cell thalassemia beta zero without crisis
D5743	Sickle-cell thalassemia beta zero with crisis
D57431	Sickle-cell thalassemia beta zero with acute chest syndrome
D57432	Sickle-cell thalassemia beta zero with splenic sequestration
D57433	Sickle-cell thalassemia beta zero with cerebral vascular involvement
D57438	Sickle-cell thalassemia beta zero with crisis with other specified complication
D57439	Sickle-cell thalassemia beta zero with crisis, unspecified
D5744	Sickle-cell thalassemia beta plus without crisis
D5745	Sickle-cell thalassemia beta plus with crisis
D57451	Sickle-cell thalassemia beta plus with acute chest syndrome
D57452	Sickle-cell thalassemia beta plus with splenic sequestration
D57453	Sickle-cell thalassemia beta plus with cerebral vascular involvement
D57458	Sickle-cell thalassemia beta plus with crisis with other specified complication
D57459	Sickle-cell thalassemia beta plus with crisis, unspecified
D578	Other sickle-cell disorders
D5780	Other sickle-cell disorders without crisis
D5781	Other sickle-cell disorders with crisis
D57811	Other sickle-cell disorders with acute chest syndrome
D57812	Other sickle-cell disorders with splenic sequestration
D57813	Other sickle-cell disorders with cerebral vascular involvement
D57818	Other sickle-cell disorders with crisis with other specified complication
D57819	Other sickle-cell disorders with crisis, unspecified
