# Supplementary material for: Prevalence and Correlates of Firearm Screening and Safety Counseling in Pediatric Primary Care
Source: J Community Health. 2025 Jun 1;50(5):959–64. doi: 10.1007/s10900-025-01487-1 (PMC12474701; doi:10.1007/s10900-025-01487-1)
Supplement: Supplementary file 3 — Supplementary Material 3 [file 10900_2025_1487_MOESM3_ESM.xlsx]

## Sheet: all_codes
CODE	FULL_DESCRIPTION
F06	Other mental disorders due to known physiological condition
F060	Psychotic disorder with hallucinations due to known physiological condition
F061	Catatonic disorder due to known physiological condition
F062	Psychotic disorder with delusions due to known physiological condition
F063	Mood disorder due to known physiological condition
F0630	Mood disorder due to known physiological condition, unspecified
F0631	Mood disorder due to known physiological condition with depressive features
F0632	Mood disorder due to known physiological condition with major depressive-like episode
F0633	Mood disorder due to known physiological condition with manic features
F0634	Mood disorder due to known physiological condition with mixed features
F064	Anxiety disorder due to known physiological condition
F068	Other specified mental disorders due to known physiological condition
F40	Phobic anxiety disorders
F400	Agoraphobia
F4000	Agoraphobia, unspecified
F4001	Agoraphobia with panic disorder
F4002	Agoraphobia without panic disorder
F401	Social phobias
F4010	Social phobia, unspecified
F4011	Social phobia, generalized
F402	Specific (isolated) phobias
F4021	Animal type phobia
F40210	Arachnophobia
F40218	Other animal type phobia
F4022	Natural environment type phobia
F40220	Fear of thunderstorms
F40228	Other natural environment type phobia
F4023	Blood, injection, injury type phobia
F40230	Fear of blood
F40231	Fear of injections and transfusions
F40232	Fear of other medical care
F40233	Fear of injury
F4024	Situational type phobia
F40240	Claustrophobia
F40241	Acrophobia
F40242	Fear of bridges
F40243	Fear of flying
F40248	Other situational type phobia
F4029	Other specified phobia
F40290	Androphobia
F40291	Gynephobia
F40298	Other specified phobia
F408	Other phobic anxiety disorders
F409	Phobic anxiety disorder, unspecified
F41	Other anxiety disorders
F410	Panic disorder [episodic paroxysmal anxiety] without agoraphobia
F411	Generalized anxiety disorder
F413	Other mixed anxiety disorders
F418	Other specified anxiety disorders
F419	Anxiety disorder, unspecified
F430	Acute stress reaction
F4322	Adjustment disorder with anxiety
F438	Other reactions to severe stress
F439	Reaction to severe stress, unspecified
