# Supplementary material for: Prevalence and Correlates of Firearm Screening and Safety Counseling in Pediatric Primary Care
Source: J Community Health. 2025 Jun 1;50(5):959–64. doi: 10.1007/s10900-025-01487-1 (PMC12474701; doi:10.1007/s10900-025-01487-1)
Supplement: Supplementary file 5 — Supplementary Material 5 [file 10900_2025_1487_MOESM5_ESM.xlsx]

## Sheet: all_codes
CODE	FULL_DESCRIPTION
J45	Asthma
J452	Mild intermittent asthma
J4520	Mild intermittent asthma, uncomplicated
J4521	Mild intermittent asthma with (acute) exacerbation
J4522	Mild intermittent asthma with status asthmaticus
J453	Mild persistent asthma
J4530	Mild persistent asthma, uncomplicated
J4531	Mild persistent asthma with (acute) exacerbation
J4532	Mild persistent asthma with status asthmaticus
J454	Moderate persistent asthma
J4540	Moderate persistent asthma, uncomplicated
J4541	Moderate persistent asthma with (acute) exacerbation
J4542	Moderate persistent asthma with status asthmaticus
J455	Severe persistent asthma
J4550	Severe persistent asthma, uncomplicated
J4551	Severe persistent asthma with (acute) exacerbation
J4552	Severe persistent asthma with status asthmaticus
J459	Other and unspecified asthma
J4590	Unspecified asthma
J45901	Unspecified asthma with (acute) exacerbation
J45902	Unspecified asthma with status asthmaticus
J45909	Unspecified asthma, uncomplicated
J4599	Other asthma
J45990	Exercise induced bronchospasm
J45991	Cough variant asthma
J45998	Other asthma
