# Supplementary material for: Prevalence and Correlates of Firearm Screening and Safety Counseling in Pediatric Primary Care
Source: J Community Health. 2025 Jun 1;50(5):959–64. doi: 10.1007/s10900-025-01487-1 (PMC12474701; doi:10.1007/s10900-025-01487-1)
Supplement: Supplementary file 6 — Supplementary Material 6 [file 10900_2025_1487_MOESM6_ESM.xlsx]

## Sheet: all_codes
CODE	FULL_DESCRIPTION
I00	Rheumatic fever without heart involvement
I01	Rheumatic fever with heart involvement
I010	Acute rheumatic pericarditis
I011	Acute rheumatic endocarditis
I012	Acute rheumatic myocarditis
I018	Other acute rheumatic heart disease
I019	Acute rheumatic heart disease, unspecified
I02	Rheumatic chorea
I020	Rheumatic chorea with heart involvement
I029	Rheumatic chorea without heart involvement
I05	Rheumatic mitral valve diseases
I050	Rheumatic mitral stenosis
I051	Rheumatic mitral insufficiency
I052	Rheumatic mitral stenosis with insufficiency
I058	Other rheumatic mitral valve diseases
I059	Rheumatic mitral valve disease, unspecified
I06	Rheumatic aortic valve diseases
I060	Rheumatic aortic stenosis
I061	Rheumatic aortic insufficiency
I062	Rheumatic aortic stenosis with insufficiency
I068	Other rheumatic aortic valve diseases
I069	Rheumatic aortic valve disease, unspecified
I07	Rheumatic tricuspid valve diseases
I070	Rheumatic tricuspid stenosis
I071	Rheumatic tricuspid insufficiency
I072	Rheumatic tricuspid stenosis and insufficiency
I078	Other rheumatic tricuspid valve diseases
I079	Rheumatic tricuspid valve disease, unspecified
I08	Multiple valve diseases
I080	Rheumatic disorders of both mitral and aortic valves
I081	Rheumatic disorders of both mitral and tricuspid valves
I082	Rheumatic disorders of both aortic and tricuspid valves
I083	Combined rheumatic disorders of mitral, aortic and tricuspid valves
I088	Other rheumatic multiple valve diseases
I089	Rheumatic multiple valve disease, unspecified
I09	Other rheumatic heart diseases
I090	Rheumatic myocarditis
I091	Rheumatic diseases of endocardium, valve unspecified
I092	Chronic rheumatic pericarditis
I098	Other specified rheumatic heart diseases
I0981	Rheumatic heart failure
I0989	Other specified rheumatic heart diseases
I099	Rheumatic heart disease, unspecified
I10	Essential (primary) hypertension
I11	Hypertensive heart disease
I110	Hypertensive heart disease with heart failure
I119	Hypertensive heart disease without heart failure
I12	Hypertensive chronic kidney disease
I120	Hypertensive chronic kidney disease with stage 5 chronic kidney disease or end stage renal disease
I129	Hypertensive chronic kidney disease with stage 1 through stage 4 chronic kidney disease, or unspecified chronic kidney disease
I13	Hypertensive heart and chronic kidney disease
I130	Hypertensive heart and chronic kidney disease with heart failure and stage 1 through stage 4 chronic kidney disease, or unspecified chronic kidney disease
I131	Hypertensive heart and chronic kidney disease without heart failure
I1310	Hypertensive heart and chronic kidney disease without heart failure, with stage 1 through stage 4 chronic kidney disease, or unspecified chronic kidney disease
I1311	Hypertensive heart and chronic kidney disease without heart failure, with stage 5 chronic kidney disease, or end stage renal disease
I132	Hypertensive heart and chronic kidney disease with heart failure and with stage 5 chronic kidney disease, or end stage renal disease
I15	Secondary hypertension
I150	Renovascular hypertension
I151	Hypertension secondary to other renal disorders
I152	Hypertension secondary to endocrine disorders
I158	Other secondary hypertension
I159	Secondary hypertension, unspecified
I16	Hypertensive crisis
I160	Hypertensive urgency
I161	Hypertensive emergency
I169	Hypertensive crisis, unspecified
I20	Angina pectoris
I200	Unstable angina
I201	Angina pectoris with documented spasm
I208	Other forms of angina pectoris
I209	Angina pectoris, unspecified
I21	ST elevation (STEMI) and non-ST elevation (NSTEMI) myocardial infarction
I210	ST elevation (STEMI) myocardial infarction of anterior wall
I2101	ST elevation (STEMI) myocardial infarction involving left main coronary artery
I2102	ST elevation (STEMI) myocardial infarction involving left anterior descending coronary artery
I2109	ST elevation (STEMI) myocardial infarction involving other coronary artery of anterior wall
I211	ST elevation (STEMI) myocardial infarction of inferior wall
I2111	ST elevation (STEMI) myocardial infarction involving right coronary artery
I2119	ST elevation (STEMI) myocardial infarction involving other coronary artery of inferior wall
I212	ST elevation (STEMI) myocardial infarction of other sites
I2121	ST elevation (STEMI) myocardial infarction involving left circumflex coronary artery
I2129	ST elevation (STEMI) myocardial infarction involving other sites
I213	ST elevation (STEMI) myocardial infarction of unspecified site
I214	Non-ST elevation (NSTEMI) myocardial infarction
I219	Acute myocardial infarction, unspecified
I21A	Other type of myocardial infarction
I21A1	Myocardial infarction type 2
I21A9	Other myocardial infarction type
I22	Subsequent ST elevation (STEMI) and non-ST elevation (NSTEMI) myocardial infarction
I220	Subsequent ST elevation (STEMI) myocardial infarction of anterior wall
I221	Subsequent ST elevation (STEMI) myocardial infarction of inferior wall
I222	Subsequent non-ST elevation (NSTEMI) myocardial infarction
I228	Subsequent ST elevation (STEMI) myocardial infarction of other sites
I229	Subsequent ST elevation (STEMI) myocardial infarction of unspecified site
I23	Certain current complications following ST elevation (STEMI) and non-ST elevation (NSTEMI) myocardial infarction (within the 28 day period)
I230	Hemopericardium as current complication following acute myocardial infarction
I231	Atrial septal defect as current complication following acute myocardial infarction
I232	Ventricular septal defect as current complication following acute myocardial infarction
I233	Rupture of cardiac wall without hemopericardium as current complication following acute myocardial infarction
I234	Rupture of chordae tendineae as current complication following acute myocardial infarction
I235	Rupture of papillary muscle as current complication following acute myocardial infarction
I236	Thrombosis of atrium, auricular appendage, and ventricle as current complications following acute myocardial infarction
I237	Postinfarction angina
I238	Other current complications following acute myocardial infarction
I24	Other acute ischemic heart diseases
I240	Acute coronary thrombosis not resulting in myocardial infarction
I241	Dressler's syndrome
I248	Other forms of acute ischemic heart disease
I249	Acute ischemic heart disease, unspecified
I25	Chronic ischemic heart disease
I251	Atherosclerotic heart disease of native coronary artery
I2510	Atherosclerotic heart disease of native coronary artery without angina pectoris
I2511	Atherosclerotic heart disease of native coronary artery with angina pectoris
I25110	Atherosclerotic heart disease of native coronary artery with unstable angina pectoris
I25111	Atherosclerotic heart disease of native coronary artery with angina pectoris with documented spasm
I25118	Atherosclerotic heart disease of native coronary artery with other forms of angina pectoris
I25119	Atherosclerotic heart disease of native coronary artery with unspecified angina pectoris
I252	Old myocardial infarction
I253	Aneurysm of heart
I254	Coronary artery aneurysm and dissection
I2541	Coronary artery aneurysm
I2542	Coronary artery dissection
I255	Ischemic cardiomyopathy
I256	Silent myocardial ischemia
I257	Atherosclerosis of coronary artery bypass graft(s) and coronary artery of transplanted heart with angina pectoris
I2570	Atherosclerosis of coronary artery bypass graft(s), unspecified, with angina pectoris
I25700	Atherosclerosis of coronary artery bypass graft(s), unspecified, with unstable angina pectoris
I25701	Atherosclerosis of coronary artery bypass graft(s), unspecified, with angina pectoris with documented spasm
I25708	Atherosclerosis of coronary artery bypass graft(s), unspecified, with other forms of angina pectoris
I25709	Atherosclerosis of coronary artery bypass graft(s), unspecified, with unspecified angina pectoris
I2571	Atherosclerosis of autologous vein coronary artery bypass graft(s) with angina pectoris
I25710	Atherosclerosis of autologous vein coronary artery bypass graft(s) with unstable angina pectoris
I25711	Atherosclerosis of autologous vein coronary artery bypass graft(s) with angina pectoris with documented spasm
I25718	Atherosclerosis of autologous vein coronary artery bypass graft(s) with other forms of angina pectoris
I25719	Atherosclerosis of autologous vein coronary artery bypass graft(s) with unspecified angina pectoris
I2572	Atherosclerosis of autologous artery coronary artery bypass graft(s) with angina pectoris
I25720	Atherosclerosis of autologous artery coronary artery bypass graft(s) with unstable angina pectoris
I25721	Atherosclerosis of autologous artery coronary artery bypass graft(s) with angina pectoris with documented spasm
I25728	Atherosclerosis of autologous artery coronary artery bypass graft(s) with other forms of angina pectoris
I25729	Atherosclerosis of autologous artery coronary artery bypass graft(s) with unspecified angina pectoris
I2573	Atherosclerosis of nonautologous biological coronary artery bypass graft(s) with angina pectoris
I25730	Atherosclerosis of nonautologous biological coronary artery bypass graft(s) with unstable angina pectoris
I25731	Atherosclerosis of nonautologous biological coronary artery bypass graft(s) with angina pectoris with documented spasm
I25738	Atherosclerosis of nonautologous biological coronary artery bypass graft(s) with other forms of angina pectoris
I25739	Atherosclerosis of nonautologous biological coronary artery bypass graft(s) with unspecified angina pectoris
I2575	Atherosclerosis of native coronary artery of transplanted heart with angina pectoris
I25750	Atherosclerosis of native coronary artery of transplanted heart with unstable angina
I25751	Atherosclerosis of native coronary artery of transplanted heart with angina pectoris with documented spasm
I25758	Atherosclerosis of native coronary artery of transplanted heart with other forms of angina pectoris
I25759	Atherosclerosis of native coronary artery of transplanted heart with unspecified angina pectoris
I2576	Atherosclerosis of bypass graft of coronary artery of transplanted heart with angina pectoris
I25760	Atherosclerosis of bypass graft of coronary artery of transplanted heart with unstable angina
I25761	Atherosclerosis of bypass graft of coronary artery of transplanted heart with angina pectoris with documented spasm
I25768	Atherosclerosis of bypass graft of coronary artery of transplanted heart with other forms of angina pectoris
I25769	Atherosclerosis of bypass graft of coronary artery of transplanted heart with unspecified angina pectoris
I2579	Atherosclerosis of other coronary artery bypass graft(s) with angina pectoris
I25790	Atherosclerosis of other coronary artery bypass graft(s) with unstable angina pectoris
I25791	Atherosclerosis of other coronary artery bypass graft(s) with angina pectoris with documented spasm
I25798	Atherosclerosis of other coronary artery bypass graft(s) with other forms of angina pectoris
I25799	Atherosclerosis of other coronary artery bypass graft(s) with unspecified angina pectoris
I258	Other forms of chronic ischemic heart disease
I2581	Atherosclerosis of other coronary vessels without angina pectoris
I25810	Atherosclerosis of coronary artery bypass graft(s) without angina pectoris
I25811	Atherosclerosis of native coronary artery of transplanted heart without angina pectoris
I25812	Atherosclerosis of bypass graft of coronary artery of transplanted heart without angina pectoris
I2582	Chronic total occlusion of coronary artery
I2583	Coronary atherosclerosis due to lipid rich plaque
I2584	Coronary atherosclerosis due to calcified coronary lesion
I2589	Other forms of chronic ischemic heart disease
I259	Chronic ischemic heart disease, unspecified
I26	Pulmonary embolism
I260	Pulmonary embolism with acute cor pulmonale
I2601	Septic pulmonary embolism with acute cor pulmonale
I2602	Saddle embolus of pulmonary artery with acute cor pulmonale
I2609	Other pulmonary embolism with acute cor pulmonale
I269	Pulmonary embolism without acute cor pulmonale
I2690	Septic pulmonary embolism without acute cor pulmonale
I2692	Saddle embolus of pulmonary artery without acute cor pulmonale
I2693	Single subsegmental pulmonary embolism without acute cor pulmonale
I2694	Multiple subsegmental pulmonary emboli without acute cor pulmonale
I2699	Other pulmonary embolism without acute cor pulmonale
I27	Other pulmonary heart diseases
I270	Primary pulmonary hypertension
I271	Kyphoscoliotic heart disease
I272	Other secondary pulmonary hypertension
I2720	Pulmonary hypertension, unspecified
I2721	Secondary pulmonary arterial hypertension
I2722	Pulmonary hypertension due to left heart disease
I2723	Pulmonary hypertension due to lung diseases and hypoxia
I2724	Chronic thromboembolic pulmonary hypertension
I2729	Other secondary pulmonary hypertension
I278	Other specified pulmonary heart diseases
I2781	Cor pulmonale (chronic)
I2782	Chronic pulmonary embolism
I2783	Eisenmenger's syndrome
I2789	Other specified pulmonary heart diseases
I279	Pulmonary heart disease, unspecified
I28	Other diseases of pulmonary vessels
I280	Arteriovenous fistula of pulmonary vessels
I281	Aneurysm of pulmonary artery
I288	Other diseases of pulmonary vessels
I289	Disease of pulmonary vessels, unspecified
I30	Acute pericarditis
I300	Acute nonspecific idiopathic pericarditis
I301	Infective pericarditis
I308	Other forms of acute pericarditis
I309	Acute pericarditis, unspecified
I31	Other diseases of pericardium
I310	Chronic adhesive pericarditis
I311	Chronic constrictive pericarditis
I312	Hemopericardium, not elsewhere classified
I313	Pericardial effusion (noninflammatory)
I314	Cardiac tamponade
I318	Other specified diseases of pericardium
I319	Disease of pericardium, unspecified
I32	Pericarditis in diseases classified elsewhere
I33	Acute and subacute endocarditis
I330	Acute and subacute infective endocarditis
I339	Acute and subacute endocarditis, unspecified
I34	Nonrheumatic mitral valve disorders
I340	Nonrheumatic mitral (valve) insufficiency
I341	Nonrheumatic mitral (valve) prolapse
I342	Nonrheumatic mitral (valve) stenosis
I348	Other nonrheumatic mitral valve disorders
I349	Nonrheumatic mitral valve disorder, unspecified
I35	Nonrheumatic aortic valve disorders
I350	Nonrheumatic aortic (valve) stenosis
I351	Nonrheumatic aortic (valve) insufficiency
I352	Nonrheumatic aortic (valve) stenosis with insufficiency
I358	Other nonrheumatic aortic valve disorders
I359	Nonrheumatic aortic valve disorder, unspecified
I36	Nonrheumatic tricuspid valve disorders
I360	Nonrheumatic tricuspid (valve) stenosis
I361	Nonrheumatic tricuspid (valve) insufficiency
I362	Nonrheumatic tricuspid (valve) stenosis with insufficiency
I368	Other nonrheumatic tricuspid valve disorders
I369	Nonrheumatic tricuspid valve disorder, unspecified
I37	Nonrheumatic pulmonary valve disorders
I370	Nonrheumatic pulmonary valve stenosis
I371	Nonrheumatic pulmonary valve insufficiency
I372	Nonrheumatic pulmonary valve stenosis with insufficiency
I378	Other nonrheumatic pulmonary valve disorders
I379	Nonrheumatic pulmonary valve disorder, unspecified
I38	Endocarditis, valve unspecified
I39	Endocarditis and heart valve disorders in diseases classified elsewhere
I40	Acute myocarditis
I400	Infective myocarditis
I401	Isolated myocarditis
I408	Other acute myocarditis
I409	Acute myocarditis, unspecified
I41	Myocarditis in diseases classified elsewhere
I42	Cardiomyopathy
I420	Dilated cardiomyopathy
I421	Obstructive hypertrophic cardiomyopathy
I422	Other hypertrophic cardiomyopathy
I423	Endomyocardial (eosinophilic) disease
I424	Endocardial fibroelastosis
I425	Other restrictive cardiomyopathy
I426	Alcoholic cardiomyopathy
I427	Cardiomyopathy due to drug and external agent
I428	Other cardiomyopathies
I429	Cardiomyopathy, unspecified
I43	Cardiomyopathy in diseases classified elsewhere
I44	Atrioventricular and left bundle-branch block
I440	Atrioventricular block, first degree
I441	Atrioventricular block, second degree
I442	Atrioventricular block, complete
I443	Other and unspecified atrioventricular block
I4430	Unspecified atrioventricular block
I4439	Other atrioventricular block
I444	Left anterior fascicular block
I445	Left posterior fascicular block
I446	Other and unspecified fascicular block
I4460	Unspecified fascicular block
I4469	Other fascicular block
I447	Left bundle-branch block, unspecified
I45	Other conduction disorders
I450	Right fascicular block
I451	Other and unspecified right bundle-branch block
I4510	Unspecified right bundle-branch block
I4519	Other right bundle-branch block
I452	Bifascicular block
I453	Trifascicular block
I454	Nonspecific intraventricular block
I455	Other specified heart block
I456	Pre-excitation syndrome
I458	Other specified conduction disorders
I4581	Long QT syndrome
I4589	Other specified conduction disorders
I459	Conduction disorder, unspecified
I46	Cardiac arrest
I462	Cardiac arrest due to underlying cardiac condition
I468	Cardiac arrest due to other underlying condition
I469	Cardiac arrest, cause unspecified
I47	Paroxysmal tachycardia
I470	Re-entry ventricular arrhythmia
I471	Supraventricular tachycardia
I472	Ventricular tachycardia
I479	Paroxysmal tachycardia, unspecified
I48	Atrial fibrillation and flutter
I480	Paroxysmal atrial fibrillation
I481	Persistent atrial fibrillation
I4811	Longstanding persistent atrial fibrillation
I4819	Other persistent atrial fibrillation
I482	Chronic atrial fibrillation
I4820	Chronic atrial fibrillation, unspecified
I4821	Permanent atrial fibrillation
I483	Typical atrial flutter
I484	Atypical atrial flutter
I489	Unspecified atrial fibrillation and atrial flutter
I4891	Unspecified atrial fibrillation
I4892	Unspecified atrial flutter
I49	Other cardiac arrhythmias
I490	Ventricular fibrillation and flutter
I4901	Ventricular fibrillation
I4902	Ventricular flutter
I491	Atrial premature depolarization
I492	Junctional premature depolarization
I493	Ventricular premature depolarization
I494	Other and unspecified premature depolarization
I4940	Unspecified premature depolarization
I4949	Other premature depolarization
I495	Sick sinus syndrome
I498	Other specified cardiac arrhythmias
I499	Cardiac arrhythmia, unspecified
I50	Heart failure
I501	Left ventricular failure
I502	Systolic (congestive) heart failure
I5020	Unspecified systolic (congestive) heart failure
I5021	Acute systolic (congestive) heart failure
I5022	Chronic systolic (congestive) heart failure
I5023	Acute on chronic systolic (congestive) heart failure
I503	Diastolic (congestive) heart failure
I5030	Unspecified diastolic (congestive) heart failure
I5031	Acute diastolic (congestive) heart failure
I5032	Chronic diastolic (congestive) heart failure
I5033	Acute on chronic diastolic (congestive) heart failure
I504	Combined systolic (congestive) and diastolic (congestive) heart failure
I5040	Unspecified combined systolic (congestive) and diastolic (congestive) heart failure
I5041	Acute combined systolic (congestive) and diastolic (congestive) heart failure
I5042	Chronic combined systolic (congestive) and diastolic (congestive) heart failure
I5043	Acute on chronic combined systolic (congestive) and diastolic (congestive) heart failure
I508	Other heart failure
I5081	Right heart failure
I50810	Right heart failure, unspecified
I50811	Acute right heart failure
I50812	Chronic right heart failure
I50813	Acute on chronic right heart failure
I50814	Right heart failure due to left heart failure
I5082	Biventricular heart failure
I5083	High output heart failure
I5084	End stage heart failure
I5089	Other heart failure
I509	Heart failure, unspecified
I51	Complications and ill-defined descriptions of heart disease
I510	Cardiac septal defect, acquired
I511	Rupture of chordae tendineae, not elsewhere classified
I512	Rupture of papillary muscle, not elsewhere classified
I513	Intracardiac thrombosis, not elsewhere classified
I514	Myocarditis, unspecified
I515	Myocardial degeneration
I517	Cardiomegaly
I518	Other ill-defined heart diseases
I5181	Takotsubo syndrome
I5189	Other ill-defined heart diseases
I519	Heart disease, unspecified
I52	Other heart disorders in diseases classified elsewhere
I5A	Non-ischemic myocardial injury (non-traumatic)
I60	Nontraumatic subarachnoid hemorrhage
I600	Nontraumatic subarachnoid hemorrhage from carotid siphon and bifurcation
I6000	Nontraumatic subarachnoid hemorrhage from unspecified carotid siphon and bifurcation
I6001	Nontraumatic subarachnoid hemorrhage from right carotid siphon and bifurcation
I6002	Nontraumatic subarachnoid hemorrhage from left carotid siphon and bifurcation
I601	Nontraumatic subarachnoid hemorrhage from middle cerebral artery
I6010	Nontraumatic subarachnoid hemorrhage from unspecified middle cerebral artery
I6011	Nontraumatic subarachnoid hemorrhage from right middle cerebral artery
I6012	Nontraumatic subarachnoid hemorrhage from left middle cerebral artery
I602	Nontraumatic subarachnoid hemorrhage from anterior communicating artery
I6020	Nontraumatic subarachnoid hemorrhage from unspecified anterior communicating artery
I6021	Nontraumatic subarachnoid hemorrhage from right anterior communicating artery
I6022	Nontraumatic subarachnoid hemorrhage from left anterior communicating artery
I603	Nontraumatic subarachnoid hemorrhage from posterior communicating artery
I6030	Nontraumatic subarachnoid hemorrhage from unspecified posterior communicating artery
I6031	Nontraumatic subarachnoid hemorrhage from right posterior communicating artery
I6032	Nontraumatic subarachnoid hemorrhage from left posterior communicating artery
I604	Nontraumatic subarachnoid hemorrhage from basilar artery
I605	Nontraumatic subarachnoid hemorrhage from vertebral artery
I6050	Nontraumatic subarachnoid hemorrhage from unspecified vertebral artery
I6051	Nontraumatic subarachnoid hemorrhage from right vertebral artery
I6052	Nontraumatic subarachnoid hemorrhage from left vertebral artery
I606	Nontraumatic subarachnoid hemorrhage from other intracranial arteries
I607	Nontraumatic subarachnoid hemorrhage from unspecified intracranial artery
I608	Other nontraumatic subarachnoid hemorrhage
I609	Nontraumatic subarachnoid hemorrhage, unspecified
I61	Nontraumatic intracerebral hemorrhage
I610	Nontraumatic intracerebral hemorrhage in hemisphere, subcortical
I611	Nontraumatic intracerebral hemorrhage in hemisphere, cortical
I612	Nontraumatic intracerebral hemorrhage in hemisphere, unspecified
I613	Nontraumatic intracerebral hemorrhage in brain stem
I614	Nontraumatic intracerebral hemorrhage in cerebellum
I615	Nontraumatic intracerebral hemorrhage, intraventricular
I616	Nontraumatic intracerebral hemorrhage, multiple localized
I618	Other nontraumatic intracerebral hemorrhage
I619	Nontraumatic intracerebral hemorrhage, unspecified
I62	Other and unspecified nontraumatic intracranial hemorrhage
I620	Nontraumatic subdural hemorrhage
I6200	Nontraumatic subdural hemorrhage, unspecified
I6201	Nontraumatic acute subdural hemorrhage
I6202	Nontraumatic subacute subdural hemorrhage
I6203	Nontraumatic chronic subdural hemorrhage
I621	Nontraumatic extradural hemorrhage
I629	Nontraumatic intracranial hemorrhage, unspecified
I63	Cerebral infarction
I630	Cerebral infarction due to thrombosis of precerebral arteries
I6300	Cerebral infarction due to thrombosis of unspecified precerebral artery
I6301	Cerebral infarction due to thrombosis of vertebral artery
I63011	Cerebral infarction due to thrombosis of right vertebral artery
I63012	Cerebral infarction due to thrombosis of left vertebral artery
I63013	Cerebral infarction due to thrombosis of bilateral vertebral arteries
I63019	Cerebral infarction due to thrombosis of unspecified vertebral artery
I6302	Cerebral infarction due to thrombosis of basilar artery
I6303	Cerebral infarction due to thrombosis of carotid artery
I63031	Cerebral infarction due to thrombosis of right carotid artery
I63032	Cerebral infarction due to thrombosis of left carotid artery
I63033	Cerebral infarction due to thrombosis of bilateral carotid arteries
I63039	Cerebral infarction due to thrombosis of unspecified carotid artery
I6309	Cerebral infarction due to thrombosis of other precerebral artery
I631	Cerebral infarction due to embolism of precerebral arteries
I6310	Cerebral infarction due to embolism of unspecified precerebral artery
I6311	Cerebral infarction due to embolism of vertebral artery
I63111	Cerebral infarction due to embolism of right vertebral artery
I63112	Cerebral infarction due to embolism of left vertebral artery
I63113	Cerebral infarction due to embolism of bilateral vertebral arteries
I63119	Cerebral infarction due to embolism of unspecified vertebral artery
I6312	Cerebral infarction due to embolism of basilar artery
I6313	Cerebral infarction due to embolism of carotid artery
I63131	Cerebral infarction due to embolism of right carotid artery
I63132	Cerebral infarction due to embolism of left carotid artery
I63133	Cerebral infarction due to embolism of bilateral carotid arteries
I63139	Cerebral infarction due to embolism of unspecified carotid artery
I6319	Cerebral infarction due to embolism of other precerebral artery
I632	Cerebral infarction due to unspecified occlusion or stenosis of precerebral arteries
I6320	Cerebral infarction due to unspecified occlusion or stenosis of unspecified precerebral arteries
I6321	Cerebral infarction due to unspecified occlusion or stenosis of vertebral arteries
I63211	Cerebral infarction due to unspecified occlusion or stenosis of right vertebral arteries
I63212	Cerebral infarction due to unspecified occlusion or stenosis of left vertebral arteries
I63213	Cerebral infarction due to unspecified occlusion or stenosis of bilateral vertebral arteries
I63219	Cerebral infarction due to unspecified occlusion or stenosis of unspecified vertebral arteries
I6322	Cerebral infarction due to unspecified occlusion or stenosis of basilar arteries
I6323	Cerebral infarction due to unspecified occlusion or stenosis of carotid arteries
I63231	Cerebral infarction due to unspecified occlusion or stenosis of right carotid arteries
I63232	Cerebral infarction due to unspecified occlusion or stenosis of left carotid arteries
I63233	Cerebral infarction due to unspecified occlusion or stenosis of bilateral carotid arteries
I63239	Cerebral infarction due to unspecified occlusion or stenosis of unspecified carotid arteries
I6329	Cerebral infarction due to unspecified occlusion or stenosis of other precerebral arteries
I633	Cerebral infarction due to thrombosis of cerebral arteries
I6330	Cerebral infarction due to thrombosis of unspecified cerebral artery
I6331	Cerebral infarction due to thrombosis of middle cerebral artery
I63311	Cerebral infarction due to thrombosis of right middle cerebral artery
I63312	Cerebral infarction due to thrombosis of left middle cerebral artery
I63313	Cerebral infarction due to thrombosis of bilateral middle cerebral arteries
I63319	Cerebral infarction due to thrombosis of unspecified middle cerebral artery
I6332	Cerebral infarction due to thrombosis of anterior cerebral artery
I63321	Cerebral infarction due to thrombosis of right anterior cerebral artery
I63322	Cerebral infarction due to thrombosis of left anterior cerebral artery
I63323	Cerebral infarction due to thrombosis of bilateral anterior arteries
I63329	Cerebral infarction due to thrombosis of unspecified anterior cerebral artery
I6333	Cerebral infarction due to thrombosis of posterior cerebral artery
I63331	Cerebral infarction due to thrombosis of right posterior cerebral artery
I63332	Cerebral infarction due to thrombosis of left posterior cerebral artery
I63333	Cerebral infarction to thrombosis of bilateral posterior arteries
I63339	Cerebral infarction due to thrombosis of unspecified posterior cerebral artery
I6334	Cerebral infarction due to thrombosis of cerebellar artery
I63341	Cerebral infarction due to thrombosis of right cerebellar artery
I63342	Cerebral infarction due to thrombosis of left cerebellar artery
I63343	Cerebral infarction to thrombosis of bilateral cerebellar arteries
I63349	Cerebral infarction due to thrombosis of unspecified cerebellar artery
I6339	Cerebral infarction due to thrombosis of other cerebral artery
I634	Cerebral infarction due to embolism of cerebral arteries
I6340	Cerebral infarction due to embolism of unspecified cerebral artery
I6341	Cerebral infarction due to embolism of middle cerebral artery
I63411	Cerebral infarction due to embolism of right middle cerebral artery
I63412	Cerebral infarction due to embolism of left middle cerebral artery
I63413	Cerebral infarction due to embolism of bilateral middle cerebral arteries
I63419	Cerebral infarction due to embolism of unspecified middle cerebral artery
I6342	Cerebral infarction due to embolism of anterior cerebral artery
I63421	Cerebral infarction due to embolism of right anterior cerebral artery
I63422	Cerebral infarction due to embolism of left anterior cerebral artery
I63423	Cerebral infarction due to embolism of bilateral anterior cerebral arteries
I63429	Cerebral infarction due to embolism of unspecified anterior cerebral artery
I6343	Cerebral infarction due to embolism of posterior cerebral artery
I63431	Cerebral infarction due to embolism of right posterior cerebral artery
I63432	Cerebral infarction due to embolism of left posterior cerebral artery
I63433	Cerebral infarction due to embolism of bilateral posterior cerebral arteries
I63439	Cerebral infarction due to embolism of unspecified posterior cerebral artery
I6344	Cerebral infarction due to embolism of cerebellar artery
I63441	Cerebral infarction due to embolism of right cerebellar artery
I63442	Cerebral infarction due to embolism of left cerebellar artery
I63443	Cerebral infarction due to embolism of bilateral cerebellar arteries
I63449	Cerebral infarction due to embolism of unspecified cerebellar artery
I6349	Cerebral infarction due to embolism of other cerebral artery
I635	Cerebral infarction due to unspecified occlusion or stenosis of cerebral arteries
I6350	Cerebral infarction due to unspecified occlusion or stenosis of unspecified cerebral artery
I6351	Cerebral infarction due to unspecified occlusion or stenosis of middle cerebral artery
I63511	Cerebral infarction due to unspecified occlusion or stenosis of right middle cerebral artery
I63512	Cerebral infarction due to unspecified occlusion or stenosis of left middle cerebral artery
I63513	Cerebral infarction due to unspecified occlusion or stenosis of bilateral middle arteries
I63519	Cerebral infarction due to unspecified occlusion or stenosis of unspecified middle cerebral artery
I6352	Cerebral infarction due to unspecified occlusion or stenosis of anterior cerebral artery
I63521	Cerebral infarction due to unspecified occlusion or stenosis of right anterior cerebral artery
I63522	Cerebral infarction due to unspecified occlusion or stenosis of left anterior cerebral artery
I63523	Cerebral infarction due to unspecified occlusion or stenosis of bilateral anterior arteries
I63529	Cerebral infarction due to unspecified occlusion or stenosis of unspecified anterior cerebral artery
I6353	Cerebral infarction due to unspecified occlusion or stenosis of posterior cerebral artery
I63531	Cerebral infarction due to unspecified occlusion or stenosis of right posterior cerebral artery
I63532	Cerebral infarction due to unspecified occlusion or stenosis of left posterior cerebral artery
I63533	Cerebral infarction due to unspecified occlusion or stenosis of bilateral posterior arteries
I63539	Cerebral infarction due to unspecified occlusion or stenosis of unspecified posterior cerebral artery
I6354	Cerebral infarction due to unspecified occlusion or stenosis of cerebellar artery
I63541	Cerebral infarction due to unspecified occlusion or stenosis of right cerebellar artery
I63542	Cerebral infarction due to unspecified occlusion or stenosis of left cerebellar artery
I63543	Cerebral infarction due to unspecified occlusion or stenosis of bilateral cerebellar arteries
I63549	Cerebral infarction due to unspecified occlusion or stenosis of unspecified cerebellar artery
I6359	Cerebral infarction due to unspecified occlusion or stenosis of other cerebral artery
I636	Cerebral infarction due to cerebral venous thrombosis, nonpyogenic
I638	Other cerebral infarction
I6381	Other cerebral infarction due to occlusion or stenosis of small artery
I6389	Other cerebral infarction
I639	Cerebral infarction, unspecified
I65	Occlusion and stenosis of precerebral arteries, not resulting in cerebral infarction
I650	Occlusion and stenosis of vertebral artery
I6501	Occlusion and stenosis of right vertebral artery
I6502	Occlusion and stenosis of left vertebral artery
I6503	Occlusion and stenosis of bilateral vertebral arteries
I6509	Occlusion and stenosis of unspecified vertebral artery
I651	Occlusion and stenosis of basilar artery
I652	Occlusion and stenosis of carotid artery
I6521	Occlusion and stenosis of right carotid artery
I6522	Occlusion and stenosis of left carotid artery
I6523	Occlusion and stenosis of bilateral carotid arteries
I6529	Occlusion and stenosis of unspecified carotid artery
I658	Occlusion and stenosis of other precerebral arteries
I659	Occlusion and stenosis of unspecified precerebral artery
I66	Occlusion and stenosis of cerebral arteries, not resulting in cerebral infarction
I660	Occlusion and stenosis of middle cerebral artery
I6601	Occlusion and stenosis of right middle cerebral artery
I6602	Occlusion and stenosis of left middle cerebral artery
I6603	Occlusion and stenosis of bilateral middle cerebral arteries
I6609	Occlusion and stenosis of unspecified middle cerebral artery
I661	Occlusion and stenosis of anterior cerebral artery
I6611	Occlusion and stenosis of right anterior cerebral artery
I6612	Occlusion and stenosis of left anterior cerebral artery
I6613	Occlusion and stenosis of bilateral anterior cerebral arteries
I6619	Occlusion and stenosis of unspecified anterior cerebral artery
I662	Occlusion and stenosis of posterior cerebral artery
I6621	Occlusion and stenosis of right posterior cerebral artery
I6622	Occlusion and stenosis of left posterior cerebral artery
I6623	Occlusion and stenosis of bilateral posterior cerebral arteries
I6629	Occlusion and stenosis of unspecified posterior cerebral artery
I663	Occlusion and stenosis of cerebellar arteries
I668	Occlusion and stenosis of other cerebral arteries
I669	Occlusion and stenosis of unspecified cerebral artery
I67	Other cerebrovascular diseases
I670	Dissection of cerebral arteries, nonruptured
I671	Cerebral aneurysm, nonruptured
I672	Cerebral atherosclerosis
I673	Progressive vascular leukoencephalopathy
I674	Hypertensive encephalopathy
I675	Moyamoya disease
I676	Nonpyogenic thrombosis of intracranial venous system
I677	Cerebral arteritis, not elsewhere classified
I678	Other specified cerebrovascular diseases
I6781	Acute cerebrovascular insufficiency
I6782	Cerebral ischemia
I6783	Posterior reversible encephalopathy syndrome
I6784	Cerebral vasospasm and vasoconstriction
I67841	Reversible cerebrovascular vasoconstriction syndrome
I67848	Other cerebrovascular vasospasm and vasoconstriction
I6785	Hereditary cerebrovascular diseases
I67850	Cerebral autosomal dominant arteriopathy with subcortical infarcts and leukoencephalopathy
I67858	Other hereditary cerebrovascular disease
I6789	Other cerebrovascular disease
I679	Cerebrovascular disease, unspecified
I68	Cerebrovascular disorders in diseases classified elsewhere
I680	Cerebral amyloid angiopathy
I682	Cerebral arteritis in other diseases classified elsewhere
I688	Other cerebrovascular disorders in diseases classified elsewhere
I69	Sequelae of cerebrovascular disease
I690	Sequelae of nontraumatic subarachnoid hemorrhage
I6900	Unspecified sequelae of nontraumatic subarachnoid hemorrhage
I6901	Cognitive deficits following nontraumatic subarachnoid hemorrhage
I69010	Attention and concentration deficit following nontraumatic subarachnoid hemorrhage
I69011	Memory deficit following nontraumatic subarachnoid hemorrhage
I69012	Visuospatial deficit and spatial neglect following nontraumatic subarachnoid hemorrhage
I69013	Psychomotor deficit following nontraumatic subarachnoid hemorrhage
I69014	Frontal lobe and executive function deficit following nontraumatic subarachnoid hemorrhage
I69015	Cognitive social or emotional deficit following nontraumatic subarachnoid hemorrhage
I69018	Other symptoms and signs involving cognitive functions following nontraumatic subarachnoid hemorrhage
I69019	Unspecified symptoms and signs involving cognitive functions following nontraumatic subarachnoid hemorrhage
I6902	Speech and language deficits following nontraumatic subarachnoid hemorrhage
I69020	Aphasia following nontraumatic subarachnoid hemorrhage
I69021	Dysphasia following nontraumatic subarachnoid hemorrhage
I69022	Dysarthria following nontraumatic subarachnoid hemorrhage
I69023	Fluency disorder following nontraumatic subarachnoid hemorrhage
I69028	Other speech and language deficits following nontraumatic subarachnoid hemorrhage
I6903	Monoplegia of upper limb following nontraumatic subarachnoid hemorrhage
I69031	Monoplegia of upper limb following nontraumatic subarachnoid hemorrhage affecting right dominant side
I69032	Monoplegia of upper limb following nontraumatic subarachnoid hemorrhage affecting left dominant side
I69033	Monoplegia of upper limb following nontraumatic subarachnoid hemorrhage affecting right non-dominant side
I69034	Monoplegia of upper limb following nontraumatic subarachnoid hemorrhage affecting left non-dominant side
I69039	Monoplegia of upper limb following nontraumatic subarachnoid hemorrhage affecting unspecified side
I6904	Monoplegia of lower limb following nontraumatic subarachnoid hemorrhage
I69041	Monoplegia of lower limb following nontraumatic subarachnoid hemorrhage affecting right dominant side
I69042	Monoplegia of lower limb following nontraumatic subarachnoid hemorrhage affecting left dominant side
I69043	Monoplegia of lower limb following nontraumatic subarachnoid hemorrhage affecting right non-dominant side
I69044	Monoplegia of lower limb following nontraumatic subarachnoid hemorrhage affecting left non-dominant side
I69049	Monoplegia of lower limb following nontraumatic subarachnoid hemorrhage affecting unspecified side
I6905	Hemiplegia and hemiparesis following nontraumatic subarachnoid hemorrhage
I69051	Hemiplegia and hemiparesis following nontraumatic subarachnoid hemorrhage affecting right dominant side
I69052	Hemiplegia and hemiparesis following nontraumatic subarachnoid hemorrhage affecting left dominant side
I69053	Hemiplegia and hemiparesis following nontraumatic subarachnoid hemorrhage affecting right non-dominant side
I69054	Hemiplegia and hemiparesis following nontraumatic subarachnoid hemorrhage affecting left non-dominant side
I69059	Hemiplegia and hemiparesis following nontraumatic subarachnoid hemorrhage affecting unspecified side
I6906	Other paralytic syndrome following nontraumatic subarachnoid hemorrhage
I69061	Other paralytic syndrome following nontraumatic subarachnoid hemorrhage affecting right dominant side
I69062	Other paralytic syndrome following nontraumatic subarachnoid hemorrhage affecting left dominant side
I69063	Other paralytic syndrome following nontraumatic subarachnoid hemorrhage affecting right non-dominant side
I69064	Other paralytic syndrome following nontraumatic subarachnoid hemorrhage affecting left non-dominant side
I69065	Other paralytic syndrome following nontraumatic subarachnoid hemorrhage, bilateral
I69069	Other paralytic syndrome following nontraumatic subarachnoid hemorrhage affecting unspecified side
I6909	Other sequelae of nontraumatic subarachnoid hemorrhage
I69090	Apraxia following nontraumatic subarachnoid hemorrhage
I69091	Dysphagia following nontraumatic subarachnoid hemorrhage
I69092	Facial weakness following nontraumatic subarachnoid hemorrhage
I69093	Ataxia following nontraumatic subarachnoid hemorrhage
I69098	Other sequelae following nontraumatic subarachnoid hemorrhage
I691	Sequelae of nontraumatic intracerebral hemorrhage
I6910	Unspecified sequelae of nontraumatic intracerebral hemorrhage
I6911	Cognitive deficits following nontraumatic intracerebral hemorrhage
I69110	Attention and concentration deficit following nontraumatic intracerebral hemorrhage
I69111	Memory deficit following nontraumatic intracerebral hemorrhage
I69112	Visuospatial deficit and spatial neglect following nontraumatic intracerebral hemorrhage
I69113	Psychomotor deficit following nontraumatic intracerebral hemorrhage
I69114	Frontal lobe and executive function deficit following nontraumatic intracerebral hemorrhage
I69115	Cognitive social or emotional deficit following nontraumatic intracerebral hemorrhage
I69118	Other symptoms and signs involving cognitive functions following nontraumatic intracerebral hemorrhage
I69119	Unspecified symptoms and signs involving cognitive functions following nontraumatic intracerebral hemorrhage
I6912	Speech and language deficits following nontraumatic intracerebral hemorrhage
I69120	Aphasia following nontraumatic intracerebral hemorrhage
I69121	Dysphasia following nontraumatic intracerebral hemorrhage
I69122	Dysarthria following nontraumatic intracerebral hemorrhage
I69123	Fluency disorder following nontraumatic intracerebral hemorrhage
I69128	Other speech and language deficits following nontraumatic intracerebral hemorrhage
I6913	Monoplegia of upper limb following nontraumatic intracerebral hemorrhage
I69131	Monoplegia of upper limb following nontraumatic intracerebral hemorrhage affecting right dominant side
I69132	Monoplegia of upper limb following nontraumatic intracerebral hemorrhage affecting left dominant side
I69133	Monoplegia of upper limb following nontraumatic intracerebral hemorrhage affecting right non-dominant side
I69134	Monoplegia of upper limb following nontraumatic intracerebral hemorrhage affecting left non-dominant side
I69139	Monoplegia of upper limb following nontraumatic intracerebral hemorrhage affecting unspecified side
I6914	Monoplegia of lower limb following nontraumatic intracerebral hemorrhage
I69141	Monoplegia of lower limb following nontraumatic intracerebral hemorrhage affecting right dominant side
I69142	Monoplegia of lower limb following nontraumatic intracerebral hemorrhage affecting left dominant side
I69143	Monoplegia of lower limb following nontraumatic intracerebral hemorrhage affecting right non-dominant side
I69144	Monoplegia of lower limb following nontraumatic intracerebral hemorrhage affecting left non-dominant side
I69149	Monoplegia of lower limb following nontraumatic intracerebral hemorrhage affecting unspecified side
I6915	Hemiplegia and hemiparesis following nontraumatic intracerebral hemorrhage
I69151	Hemiplegia and hemiparesis following nontraumatic intracerebral hemorrhage affecting right dominant side
I69152	Hemiplegia and hemiparesis following nontraumatic intracerebral hemorrhage affecting left dominant side
I69153	Hemiplegia and hemiparesis following nontraumatic intracerebral hemorrhage affecting right non-dominant side
I69154	Hemiplegia and hemiparesis following nontraumatic intracerebral hemorrhage affecting left non-dominant side
I69159	Hemiplegia and hemiparesis following nontraumatic intracerebral hemorrhage affecting unspecified side
I6916	Other paralytic syndrome following nontraumatic intracerebral hemorrhage
I69161	Other paralytic syndrome following nontraumatic intracerebral hemorrhage affecting right dominant side
I69162	Other paralytic syndrome following nontraumatic intracerebral hemorrhage affecting left dominant side
I69163	Other paralytic syndrome following nontraumatic intracerebral hemorrhage affecting right non-dominant side
I69164	Other paralytic syndrome following nontraumatic intracerebral hemorrhage affecting left non-dominant side
I69165	Other paralytic syndrome following nontraumatic intracerebral hemorrhage, bilateral
I69169	Other paralytic syndrome following nontraumatic intracerebral hemorrhage affecting unspecified side
I6919	Other sequelae of nontraumatic intracerebral hemorrhage
I69190	Apraxia following nontraumatic intracerebral hemorrhage
I69191	Dysphagia following nontraumatic intracerebral hemorrhage
I69192	Facial weakness following nontraumatic intracerebral hemorrhage
I69193	Ataxia following nontraumatic intracerebral hemorrhage
I69198	Other sequelae of nontraumatic intracerebral hemorrhage
I692	Sequelae of other nontraumatic intracranial hemorrhage
I6920	Unspecified sequelae of other nontraumatic intracranial hemorrhage
I6921	Cognitive deficits following other nontraumatic intracranial hemorrhage
I69210	Attention and concentration deficit following other nontraumatic intracranial hemorrhage
I69211	Memory deficit following other nontraumatic intracranial hemorrhage
I69212	Visuospatial deficit and spatial neglect following other nontraumatic intracranial hemorrhage
I69213	Psychomotor deficit following other nontraumatic intracranial hemorrhage
I69214	Frontal lobe and executive function deficit following other nontraumatic intracranial hemorrhage
I69215	Cognitive social or emotional deficit following other nontraumatic intracranial hemorrhage
I69218	Other symptoms and signs involving cognitive functions following other nontraumatic intracranial hemorrhage
I69219	Unspecified symptoms and signs involving cognitive functions following other nontraumatic intracranial hemorrhage
I6922	Speech and language deficits following other nontraumatic intracranial hemorrhage
I69220	Aphasia following other nontraumatic intracranial hemorrhage
I69221	Dysphasia following other nontraumatic intracranial hemorrhage
I69222	Dysarthria following other nontraumatic intracranial hemorrhage
I69223	Fluency disorder following other nontraumatic intracranial hemorrhage
I69228	Other speech and language deficits following other nontraumatic intracranial hemorrhage
I6923	Monoplegia of upper limb following other nontraumatic intracranial hemorrhage
I69231	Monoplegia of upper limb following other nontraumatic intracranial hemorrhage affecting right dominant side
I69232	Monoplegia of upper limb following other nontraumatic intracranial hemorrhage affecting left dominant side
I69233	Monoplegia of upper limb following other nontraumatic intracranial hemorrhage affecting right non-dominant side
I69234	Monoplegia of upper limb following other nontraumatic intracranial hemorrhage affecting left non-dominant side
I69239	Monoplegia of upper limb following other nontraumatic intracranial hemorrhage affecting unspecified side
I6924	Monoplegia of lower limb following other nontraumatic intracranial hemorrhage
I69241	Monoplegia of lower limb following other nontraumatic intracranial hemorrhage affecting right dominant side
I69242	Monoplegia of lower limb following other nontraumatic intracranial hemorrhage affecting left dominant side
I69243	Monoplegia of lower limb following other nontraumatic intracranial hemorrhage affecting right non-dominant side
I69244	Monoplegia of lower limb following other nontraumatic intracranial hemorrhage affecting left non-dominant side
I69249	Monoplegia of lower limb following other nontraumatic intracranial hemorrhage affecting unspecified side
I6925	Hemiplegia and hemiparesis following other nontraumatic intracranial hemorrhage
I69251	Hemiplegia and hemiparesis following other nontraumatic intracranial hemorrhage affecting right dominant side
I69252	Hemiplegia and hemiparesis following other nontraumatic intracranial hemorrhage affecting left dominant side
I69253	Hemiplegia and hemiparesis following other nontraumatic intracranial hemorrhage affecting right non-dominant side
I69254	Hemiplegia and hemiparesis following other nontraumatic intracranial hemorrhage affecting left non-dominant side
I69259	Hemiplegia and hemiparesis following other nontraumatic intracranial hemorrhage affecting unspecified side
I6926	Other paralytic syndrome following other nontraumatic intracranial hemorrhage
I69261	Other paralytic syndrome following other nontraumatic intracranial hemorrhage affecting right dominant side
I69262	Other paralytic syndrome following other nontraumatic intracranial hemorrhage affecting left dominant side
I69263	Other paralytic syndrome following other nontraumatic intracranial hemorrhage affecting right non-dominant side
I69264	Other paralytic syndrome following other nontraumatic intracranial hemorrhage affecting left non-dominant side
I69265	Other paralytic syndrome following other nontraumatic intracranial hemorrhage, bilateral
I69269	Other paralytic syndrome following other nontraumatic intracranial hemorrhage affecting unspecified side
I6929	Other sequelae of other nontraumatic intracranial hemorrhage
I69290	Apraxia following other nontraumatic intracranial hemorrhage
I69291	Dysphagia following other nontraumatic intracranial hemorrhage
I69292	Facial weakness following other nontraumatic intracranial hemorrhage
I69293	Ataxia following other nontraumatic intracranial hemorrhage
I69298	Other sequelae of other nontraumatic intracranial hemorrhage
I693	Sequelae of cerebral infarction
I6930	Unspecified sequelae of cerebral infarction
I6931	Cognitive deficits following cerebral infarction
I69310	Attention and concentration deficit following cerebral infarction
I69311	Memory deficit following cerebral infarction
I69312	Visuospatial deficit and spatial neglect following cerebral infarction
I69313	Psychomotor deficit following cerebral infarction
I69314	Frontal lobe and executive function deficit following cerebral infarction
I69315	Cognitive social or emotional deficit following cerebral infarction
I69318	Other symptoms and signs involving cognitive functions following cerebral infarction
I69319	Unspecified symptoms and signs involving cognitive functions following cerebral infarction
I6932	Speech and language deficits following cerebral infarction
I69320	Aphasia following cerebral infarction
I69321	Dysphasia following cerebral infarction
I69322	Dysarthria following cerebral infarction
I69323	Fluency disorder following cerebral infarction
I69328	Other speech and language deficits following cerebral infarction
I6933	Monoplegia of upper limb following cerebral infarction
I69331	Monoplegia of upper limb following cerebral infarction affecting right dominant side
I69332	Monoplegia of upper limb following cerebral infarction affecting left dominant side
I69333	Monoplegia of upper limb following cerebral infarction affecting right non-dominant side
I69334	Monoplegia of upper limb following cerebral infarction affecting left non-dominant side
I69339	Monoplegia of upper limb following cerebral infarction affecting unspecified side
I6934	Monoplegia of lower limb following cerebral infarction
I69341	Monoplegia of lower limb following cerebral infarction affecting right dominant side
I69342	Monoplegia of lower limb following cerebral infarction affecting left dominant side
I69343	Monoplegia of lower limb following cerebral infarction affecting right non-dominant side
I69344	Monoplegia of lower limb following cerebral infarction affecting left non-dominant side
I69349	Monoplegia of lower limb following cerebral infarction affecting unspecified side
I6935	Hemiplegia and hemiparesis following cerebral infarction
I69351	Hemiplegia and hemiparesis following cerebral infarction affecting right dominant side
I69352	Hemiplegia and hemiparesis following cerebral infarction affecting left dominant side
I69353	Hemiplegia and hemiparesis following cerebral infarction affecting right non-dominant side
I69354	Hemiplegia and hemiparesis following cerebral infarction affecting left non-dominant side
I69359	Hemiplegia and hemiparesis following cerebral infarction affecting unspecified side
I6936	Other paralytic syndrome following cerebral infarction
I69361	Other paralytic syndrome following cerebral infarction affecting right dominant side
I69362	Other paralytic syndrome following cerebral infarction affecting left dominant side
I69363	Other paralytic syndrome following cerebral infarction affecting right non-dominant side
I69364	Other paralytic syndrome following cerebral infarction affecting left non-dominant side
I69365	Other paralytic syndrome following cerebral infarction, bilateral
I69369	Other paralytic syndrome following cerebral infarction affecting unspecified side
I6939	Other sequelae of cerebral infarction
I69390	Apraxia following cerebral infarction
I69391	Dysphagia following cerebral infarction
I69392	Facial weakness following cerebral infarction
I69393	Ataxia following cerebral infarction
I69398	Other sequelae of cerebral infarction
I698	Sequelae of other cerebrovascular diseases
I6980	Unspecified sequelae of other cerebrovascular disease
I6981	Cognitive deficits following other cerebrovascular disease
I69810	Attention and concentration deficit following other cerebrovascular disease
I69811	Memory deficit following other cerebrovascular disease
I69812	Visuospatial deficit and spatial neglect following other cerebrovascular disease
I69813	Psychomotor deficit following other cerebrovascular disease
I69814	Frontal lobe and executive function deficit following other cerebrovascular disease
I69815	Cognitive social or emotional deficit following other cerebrovascular disease
I69818	Other symptoms and signs involving cognitive functions following other cerebrovascular disease
I69819	Unspecified symptoms and signs involving cognitive functions following other cerebrovascular disease
I6982	Speech and language deficits following other cerebrovascular disease
I69820	Aphasia following other cerebrovascular disease
I69821	Dysphasia following other cerebrovascular disease
I69822	Dysarthria following other cerebrovascular disease
I69823	Fluency disorder following other cerebrovascular disease
I69828	Other speech and language deficits following other cerebrovascular disease
I6983	Monoplegia of upper limb following other cerebrovascular disease
I69831	Monoplegia of upper limb following other cerebrovascular disease affecting right dominant side
I69832	Monoplegia of upper limb following other cerebrovascular disease affecting left dominant side
I69833	Monoplegia of upper limb following other cerebrovascular disease affecting right non-dominant side
I69834	Monoplegia of upper limb following other cerebrovascular disease affecting left non-dominant side
I69839	Monoplegia of upper limb following other cerebrovascular disease affecting unspecified side
I6984	Monoplegia of lower limb following other cerebrovascular disease
I69841	Monoplegia of lower limb following other cerebrovascular disease affecting right dominant side
I69842	Monoplegia of lower limb following other cerebrovascular disease affecting left dominant side
I69843	Monoplegia of lower limb following other cerebrovascular disease affecting right non-dominant side
I69844	Monoplegia of lower limb following other cerebrovascular disease affecting left non-dominant side
I69849	Monoplegia of lower limb following other cerebrovascular disease affecting unspecified side
I6985	Hemiplegia and hemiparesis following other cerebrovascular disease
I69851	Hemiplegia and hemiparesis following other cerebrovascular disease affecting right dominant side
I69852	Hemiplegia and hemiparesis following other cerebrovascular disease affecting left dominant side
I69853	Hemiplegia and hemiparesis following other cerebrovascular disease affecting right non-dominant side
I69854	Hemiplegia and hemiparesis following other cerebrovascular disease affecting left non-dominant side
I69859	Hemiplegia and hemiparesis following other cerebrovascular disease affecting unspecified side
I6986	Other paralytic syndrome following other cerebrovascular disease
I69861	Other paralytic syndrome following other cerebrovascular disease affecting right dominant side
I69862	Other paralytic syndrome following other cerebrovascular disease affecting left dominant side
I69863	Other paralytic syndrome following other cerebrovascular disease affecting right non-dominant side
I69864	Other paralytic syndrome following other cerebrovascular disease affecting left non-dominant side
I69865	Other paralytic syndrome following other cerebrovascular disease, bilateral
I69869	Other paralytic syndrome following other cerebrovascular disease affecting unspecified side
I6989	Other sequelae of other cerebrovascular disease
I69890	Apraxia following other cerebrovascular disease
I69891	Dysphagia following other cerebrovascular disease
I69892	Facial weakness following other cerebrovascular disease
I69893	Ataxia following other cerebrovascular disease
I69898	Other sequelae of other cerebrovascular disease
I699	Sequelae of unspecified cerebrovascular diseases
I6990	Unspecified sequelae of unspecified cerebrovascular disease
I6991	Cognitive deficits following unspecified cerebrovascular disease
I69910	Attention and concentration deficit following unspecified cerebrovascular disease
I69911	Memory deficit following unspecified cerebrovascular disease
I69912	Visuospatial deficit and spatial neglect following unspecified cerebrovascular disease
I69913	Psychomotor deficit following unspecified cerebrovascular disease
I69914	Frontal lobe and executive function deficit following unspecified cerebrovascular disease
I69915	Cognitive social or emotional deficit following unspecified cerebrovascular disease
I69918	Other symptoms and signs involving cognitive functions following unspecified cerebrovascular disease
I69919	Unspecified symptoms and signs involving cognitive functions following unspecified cerebrovascular disease
I6992	Speech and language deficits following unspecified cerebrovascular disease
I69920	Aphasia following unspecified cerebrovascular disease
I69921	Dysphasia following unspecified cerebrovascular disease
I69922	Dysarthria following unspecified cerebrovascular disease
I69923	Fluency disorder following unspecified cerebrovascular disease
I69928	Other speech and language deficits following unspecified cerebrovascular disease
I6993	Monoplegia of upper limb following unspecified cerebrovascular disease
I69931	Monoplegia of upper limb following unspecified cerebrovascular disease affecting right dominant side
I69932	Monoplegia of upper limb following unspecified cerebrovascular disease affecting left dominant side
I69933	Monoplegia of upper limb following unspecified cerebrovascular disease affecting right non-dominant side
I69934	Monoplegia of upper limb following unspecified cerebrovascular disease affecting left non-dominant side
I69939	Monoplegia of upper limb following unspecified cerebrovascular disease affecting unspecified side
I6994	Monoplegia of lower limb following unspecified cerebrovascular disease
I69941	Monoplegia of lower limb following unspecified cerebrovascular disease affecting right dominant side
I69942	Monoplegia of lower limb following unspecified cerebrovascular disease affecting left dominant side
I69943	Monoplegia of lower limb following unspecified cerebrovascular disease affecting right non-dominant side
I69944	Monoplegia of lower limb following unspecified cerebrovascular disease affecting left non-dominant side
I69949	Monoplegia of lower limb following unspecified cerebrovascular disease affecting unspecified side
I6995	Hemiplegia and hemiparesis following unspecified cerebrovascular disease
I69951	Hemiplegia and hemiparesis following unspecified cerebrovascular disease affecting right dominant side
I69952	Hemiplegia and hemiparesis following unspecified cerebrovascular disease affecting left dominant side
I69953	Hemiplegia and hemiparesis following unspecified cerebrovascular disease affecting right non-dominant side
I69954	Hemiplegia and hemiparesis following unspecified cerebrovascular disease affecting left non-dominant side
I69959	Hemiplegia and hemiparesis following unspecified cerebrovascular disease affecting unspecified side
I6996	Other paralytic syndrome following unspecified cerebrovascular disease
I69961	Other paralytic syndrome following unspecified cerebrovascular disease affecting right dominant side
I69962	Other paralytic syndrome following unspecified cerebrovascular disease affecting left dominant side
I69963	Other paralytic syndrome following unspecified cerebrovascular disease affecting right non-dominant side
I69964	Other paralytic syndrome following unspecified cerebrovascular disease affecting left non-dominant side
I69965	Other paralytic syndrome following unspecified cerebrovascular disease, bilateral
I69969	Other paralytic syndrome following unspecified cerebrovascular disease affecting unspecified side
I6999	Other sequelae of unspecified cerebrovascular disease
I69990	Apraxia following unspecified cerebrovascular disease
I69991	Dysphagia following unspecified cerebrovascular disease
I69992	Facial weakness following unspecified cerebrovascular disease
I69993	Ataxia following unspecified cerebrovascular disease
I69998	Other sequelae following unspecified cerebrovascular disease
I70	Atherosclerosis
I700	Atherosclerosis of aorta
I701	Atherosclerosis of renal artery
I702	Atherosclerosis of native arteries of the extremities
I7020	Unspecified atherosclerosis of native arteries of extremities
I70201	Unspecified atherosclerosis of native arteries of extremities, right leg
I70202	Unspecified atherosclerosis of native arteries of extremities, left leg
I70203	Unspecified atherosclerosis of native arteries of extremities, bilateral legs
I70208	Unspecified atherosclerosis of native arteries of extremities, other extremity
I70209	Unspecified atherosclerosis of native arteries of extremities, unspecified extremity
I7021	Atherosclerosis of native arteries of extremities with intermittent claudication
I70211	Atherosclerosis of native arteries of extremities with intermittent claudication, right leg
I70212	Atherosclerosis of native arteries of extremities with intermittent claudication, left leg
I70213	Atherosclerosis of native arteries of extremities with intermittent claudication, bilateral legs
I70218	Atherosclerosis of native arteries of extremities with intermittent claudication, other extremity
I70219	Atherosclerosis of native arteries of extremities with intermittent claudication, unspecified extremity
I7022	Atherosclerosis of native arteries of extremities with rest pain
I70221	Atherosclerosis of native arteries of extremities with rest pain, right leg
I70222	Atherosclerosis of native arteries of extremities with rest pain, left leg
I70223	Atherosclerosis of native arteries of extremities with rest pain, bilateral legs
I70228	Atherosclerosis of native arteries of extremities with rest pain, other extremity
I70229	Atherosclerosis of native arteries of extremities with rest pain, unspecified extremity
I7023	Atherosclerosis of native arteries of right leg with ulceration
I70231	Atherosclerosis of native arteries of right leg with ulceration of thigh
I70232	Atherosclerosis of native arteries of right leg with ulceration of calf
I70233	Atherosclerosis of native arteries of right leg with ulceration of ankle
I70234	Atherosclerosis of native arteries of right leg with ulceration of heel and midfoot
I70235	Atherosclerosis of native arteries of right leg with ulceration of other part of foot
I70238	Atherosclerosis of native arteries of right leg with ulceration of other part of lower right leg
I70239	Atherosclerosis of native arteries of right leg with ulceration of unspecified site
I7024	Atherosclerosis of native arteries of left leg with ulceration
I70241	Atherosclerosis of native arteries of left leg with ulceration of thigh
I70242	Atherosclerosis of native arteries of left leg with ulceration of calf
I70243	Atherosclerosis of native arteries of left leg with ulceration of ankle
I70244	Atherosclerosis of native arteries of left leg with ulceration of heel and midfoot
I70245	Atherosclerosis of native arteries of left leg with ulceration of other part of foot
I70248	Atherosclerosis of native arteries of left leg with ulceration of other part of lower left leg
I70249	Atherosclerosis of native arteries of left leg with ulceration of unspecified site
I7025	Atherosclerosis of native arteries of other extremities with ulceration
I7026	Atherosclerosis of native arteries of extremities with gangrene
I70261	Atherosclerosis of native arteries of extremities with gangrene, right leg
I70262	Atherosclerosis of native arteries of extremities with gangrene, left leg
I70263	Atherosclerosis of native arteries of extremities with gangrene, bilateral legs
I70268	Atherosclerosis of native arteries of extremities with gangrene, other extremity
I70269	Atherosclerosis of native arteries of extremities with gangrene, unspecified extremity
I7029	Other atherosclerosis of native arteries of extremities
I70291	Other atherosclerosis of native arteries of extremities, right leg
I70292	Other atherosclerosis of native arteries of extremities, left leg
I70293	Other atherosclerosis of native arteries of extremities, bilateral legs
I70298	Other atherosclerosis of native arteries of extremities, other extremity
I70299	Other atherosclerosis of native arteries of extremities, unspecified extremity
I703	Atherosclerosis of unspecified type of bypass graft(s) of the extremities
I7030	Unspecified atherosclerosis of unspecified type of bypass graft(s) of the extremities
I70301	Unspecified atherosclerosis of unspecified type of bypass graft(s) of the extremities, right leg
I70302	Unspecified atherosclerosis of unspecified type of bypass graft(s) of the extremities, left leg
I70303	Unspecified atherosclerosis of unspecified type of bypass graft(s) of the extremities, bilateral legs
I70308	Unspecified atherosclerosis of unspecified type of bypass graft(s) of the extremities, other extremity
I70309	Unspecified atherosclerosis of unspecified type of bypass graft(s) of the extremities, unspecified extremity
I7031	Atherosclerosis of unspecified type of bypass graft(s) of the extremities with intermittent claudication
I70311	Atherosclerosis of unspecified type of bypass graft(s) of the extremities with intermittent claudication, right leg
I70312	Atherosclerosis of unspecified type of bypass graft(s) of the extremities with intermittent claudication, left leg
I70313	Atherosclerosis of unspecified type of bypass graft(s) of the extremities with intermittent claudication, bilateral legs
I70318	Atherosclerosis of unspecified type of bypass graft(s) of the extremities with intermittent claudication, other extremity
I70319	Atherosclerosis of unspecified type of bypass graft(s) of the extremities with intermittent claudication, unspecified extremity
I7032	Atherosclerosis of unspecified type of bypass graft(s) of the extremities with rest pain
I70321	Atherosclerosis of unspecified type of bypass graft(s) of the extremities with rest pain, right leg
I70322	Atherosclerosis of unspecified type of bypass graft(s) of the extremities with rest pain, left leg
I70323	Atherosclerosis of unspecified type of bypass graft(s) of the extremities with rest pain, bilateral legs
I70328	Atherosclerosis of unspecified type of bypass graft(s) of the extremities with rest pain, other extremity
I70329	Atherosclerosis of unspecified type of bypass graft(s) of the extremities with rest pain, unspecified extremity
I7033	Atherosclerosis of unspecified type of bypass graft(s) of the right leg with ulceration
I70331	Atherosclerosis of unspecified type of bypass graft(s) of the right leg with ulceration of thigh
I70332	Atherosclerosis of unspecified type of bypass graft(s) of the right leg with ulceration of calf
I70333	Atherosclerosis of unspecified type of bypass graft(s) of the right leg with ulceration of ankle
I70334	Atherosclerosis of unspecified type of bypass graft(s) of the right leg with ulceration of heel and midfoot
I70335	Atherosclerosis of unspecified type of bypass graft(s) of the right leg with ulceration of other part of foot
I70338	Atherosclerosis of unspecified type of bypass graft(s) of the right leg with ulceration of other part of lower leg
I70339	Atherosclerosis of unspecified type of bypass graft(s) of the right leg with ulceration of unspecified site
I7034	Atherosclerosis of unspecified type of bypass graft(s) of the left leg with ulceration
I70341	Atherosclerosis of unspecified type of bypass graft(s) of the left leg with ulceration of thigh
I70342	Atherosclerosis of unspecified type of bypass graft(s) of the left leg with ulceration of calf
I70343	Atherosclerosis of unspecified type of bypass graft(s) of the left leg with ulceration of ankle
I70344	Atherosclerosis of unspecified type of bypass graft(s) of the left leg with ulceration of heel and midfoot
I70345	Atherosclerosis of unspecified type of bypass graft(s) of the left leg with ulceration of other part of foot
I70348	Atherosclerosis of unspecified type of bypass graft(s) of the left leg with ulceration of other part of lower leg
I70349	Atherosclerosis of unspecified type of bypass graft(s) of the left leg with ulceration of unspecified site
I7035	Atherosclerosis of unspecified type of bypass graft(s) of other extremity with ulceration
I7036	Atherosclerosis of unspecified type of bypass graft(s) of the extremities with gangrene
I70361	Atherosclerosis of unspecified type of bypass graft(s) of the extremities with gangrene, right leg
I70362	Atherosclerosis of unspecified type of bypass graft(s) of the extremities with gangrene, left leg
I70363	Atherosclerosis of unspecified type of bypass graft(s) of the extremities with gangrene, bilateral legs
I70368	Atherosclerosis of unspecified type of bypass graft(s) of the extremities with gangrene, other extremity
I70369	Atherosclerosis of unspecified type of bypass graft(s) of the extremities with gangrene, unspecified extremity
I7039	Other atherosclerosis of unspecified type of bypass graft(s) of the extremities
I70391	Other atherosclerosis of unspecified type of bypass graft(s) of the extremities, right leg
I70392	Other atherosclerosis of unspecified type of bypass graft(s) of the extremities, left leg
I70393	Other atherosclerosis of unspecified type of bypass graft(s) of the extremities, bilateral legs
I70398	Other atherosclerosis of unspecified type of bypass graft(s) of the extremities, other extremity
I70399	Other atherosclerosis of unspecified type of bypass graft(s) of the extremities, unspecified extremity
I704	Atherosclerosis of autologous vein bypass graft(s) of the extremities
I7040	Unspecified atherosclerosis of autologous vein bypass graft(s) of the extremities
I70401	Unspecified atherosclerosis of autologous vein bypass graft(s) of the extremities, right leg
I70402	Unspecified atherosclerosis of autologous vein bypass graft(s) of the extremities, left leg
I70403	Unspecified atherosclerosis of autologous vein bypass graft(s) of the extremities, bilateral legs
I70408	Unspecified atherosclerosis of autologous vein bypass graft(s) of the extremities, other extremity
I70409	Unspecified atherosclerosis of autologous vein bypass graft(s) of the extremities, unspecified extremity
I7041	Atherosclerosis of autologous vein bypass graft(s) of the extremities with intermittent claudication
I70411	Atherosclerosis of autologous vein bypass graft(s) of the extremities with intermittent claudication, right leg
I70412	Atherosclerosis of autologous vein bypass graft(s) of the extremities with intermittent claudication, left leg
I70413	Atherosclerosis of autologous vein bypass graft(s) of the extremities with intermittent claudication, bilateral legs
I70418	Atherosclerosis of autologous vein bypass graft(s) of the extremities with intermittent claudication, other extremity
I70419	Atherosclerosis of autologous vein bypass graft(s) of the extremities with intermittent claudication, unspecified extremity
I7042	Atherosclerosis of autologous vein bypass graft(s) of the extremities with rest pain
I70421	Atherosclerosis of autologous vein bypass graft(s) of the extremities with rest pain, right leg
I70422	Atherosclerosis of autologous vein bypass graft(s) of the extremities with rest pain, left leg
I70423	Atherosclerosis of autologous vein bypass graft(s) of the extremities with rest pain, bilateral legs
I70428	Atherosclerosis of autologous vein bypass graft(s) of the extremities with rest pain, other extremity
I70429	Atherosclerosis of autologous vein bypass graft(s) of the extremities with rest pain, unspecified extremity
I7043	Atherosclerosis of autologous vein bypass graft(s) of the right leg with ulceration
I70431	Atherosclerosis of autologous vein bypass graft(s) of the right leg with ulceration of thigh
I70432	Atherosclerosis of autologous vein bypass graft(s) of the right leg with ulceration of calf
I70433	Atherosclerosis of autologous vein bypass graft(s) of the right leg with ulceration of ankle
I70434	Atherosclerosis of autologous vein bypass graft(s) of the right leg with ulceration of heel and midfoot
I70435	Atherosclerosis of autologous vein bypass graft(s) of the right leg with ulceration of other part of foot
I70438	Atherosclerosis of autologous vein bypass graft(s) of the right leg with ulceration of other part of lower leg
I70439	Atherosclerosis of autologous vein bypass graft(s) of the right leg with ulceration of unspecified site
I7044	Atherosclerosis of autologous vein bypass graft(s) of the left leg with ulceration
I70441	Atherosclerosis of autologous vein bypass graft(s) of the left leg with ulceration of thigh
I70442	Atherosclerosis of autologous vein bypass graft(s) of the left leg with ulceration of calf
I70443	Atherosclerosis of autologous vein bypass graft(s) of the left leg with ulceration of ankle
I70444	Atherosclerosis of autologous vein bypass graft(s) of the left leg with ulceration of heel and midfoot
I70445	Atherosclerosis of autologous vein bypass graft(s) of the left leg with ulceration of other part of foot
I70448	Atherosclerosis of autologous vein bypass graft(s) of the left leg with ulceration of other part of lower leg
I70449	Atherosclerosis of autologous vein bypass graft(s) of the left leg with ulceration of unspecified site
I7045	Atherosclerosis of autologous vein bypass graft(s) of other extremity with ulceration
I7046	Atherosclerosis of autologous vein bypass graft(s) of the extremities with gangrene
I70461	Atherosclerosis of autologous vein bypass graft(s) of the extremities with gangrene, right leg
I70462	Atherosclerosis of autologous vein bypass graft(s) of the extremities with gangrene, left leg
I70463	Atherosclerosis of autologous vein bypass graft(s) of the extremities with gangrene, bilateral legs
I70468	Atherosclerosis of autologous vein bypass graft(s) of the extremities with gangrene, other extremity
I70469	Atherosclerosis of autologous vein bypass graft(s) of the extremities with gangrene, unspecified extremity
I7049	Other atherosclerosis of autologous vein bypass graft(s) of the extremities
I70491	Other atherosclerosis of autologous vein bypass graft(s) of the extremities, right leg
I70492	Other atherosclerosis of autologous vein bypass graft(s) of the extremities, left leg
I70493	Other atherosclerosis of autologous vein bypass graft(s) of the extremities, bilateral legs
I70498	Other atherosclerosis of autologous vein bypass graft(s) of the extremities, other extremity
I70499	Other atherosclerosis of autologous vein bypass graft(s) of the extremities, unspecified extremity
I705	Atherosclerosis of nonautologous biological bypass graft(s) of the extremities
I7050	Unspecified atherosclerosis of nonautologous biological bypass graft(s) of the extremities
I70501	Unspecified atherosclerosis of nonautologous biological bypass graft(s) of the extremities, right leg
I70502	Unspecified atherosclerosis of nonautologous biological bypass graft(s) of the extremities, left leg
I70503	Unspecified atherosclerosis of nonautologous biological bypass graft(s) of the extremities, bilateral legs
I70508	Unspecified atherosclerosis of nonautologous biological bypass graft(s) of the extremities, other extremity
I70509	Unspecified atherosclerosis of nonautologous biological bypass graft(s) of the extremities, unspecified extremity
I7051	Atherosclerosis of nonautologous biological bypass graft(s) of the extremities intermittent claudication
I70511	Atherosclerosis of nonautologous biological bypass graft(s) of the extremities with intermittent claudication, right leg
I70512	Atherosclerosis of nonautologous biological bypass graft(s) of the extremities with intermittent claudication, left leg
I70513	Atherosclerosis of nonautologous biological bypass graft(s) of the extremities with intermittent claudication, bilateral legs
I70518	Atherosclerosis of nonautologous biological bypass graft(s) of the extremities with intermittent claudication, other extremity
I70519	Atherosclerosis of nonautologous biological bypass graft(s) of the extremities with intermittent claudication, unspecified extremity
I7052	Atherosclerosis of nonautologous biological bypass graft(s) of the extremities with rest pain
I70521	Atherosclerosis of nonautologous biological bypass graft(s) of the extremities with rest pain, right leg
I70522	Atherosclerosis of nonautologous biological bypass graft(s) of the extremities with rest pain, left leg
I70523	Atherosclerosis of nonautologous biological bypass graft(s) of the extremities with rest pain, bilateral legs
I70528	Atherosclerosis of nonautologous biological bypass graft(s) of the extremities with rest pain, other extremity
I70529	Atherosclerosis of nonautologous biological bypass graft(s) of the extremities with rest pain, unspecified extremity
I7053	Atherosclerosis of nonautologous biological bypass graft(s) of the right leg with ulceration
I70531	Atherosclerosis of nonautologous biological bypass graft(s) of the right leg with ulceration of thigh
I70532	Atherosclerosis of nonautologous biological bypass graft(s) of the right leg with ulceration of calf
I70533	Atherosclerosis of nonautologous biological bypass graft(s) of the right leg with ulceration of ankle
I70534	Atherosclerosis of nonautologous biological bypass graft(s) of the right leg with ulceration of heel and midfoot
I70535	Atherosclerosis of nonautologous biological bypass graft(s) of the right leg with ulceration of other part of foot
I70538	Atherosclerosis of nonautologous biological bypass graft(s) of the right leg with ulceration of other part of lower leg
I70539	Atherosclerosis of nonautologous biological bypass graft(s) of the right leg with ulceration of unspecified site
I7054	Atherosclerosis of nonautologous biological bypass graft(s) of the left leg with ulceration
I70541	Atherosclerosis of nonautologous biological bypass graft(s) of the left leg with ulceration of thigh
I70542	Atherosclerosis of nonautologous biological bypass graft(s) of the left leg with ulceration of calf
I70543	Atherosclerosis of nonautologous biological bypass graft(s) of the left leg with ulceration of ankle
I70544	Atherosclerosis of nonautologous biological bypass graft(s) of the left leg with ulceration of heel and midfoot
I70545	Atherosclerosis of nonautologous biological bypass graft(s) of the left leg with ulceration of other part of foot
I70548	Atherosclerosis of nonautologous biological bypass graft(s) of the left leg with ulceration of other part of lower leg
I70549	Atherosclerosis of nonautologous biological bypass graft(s) of the left leg with ulceration of unspecified site
I7055	Atherosclerosis of nonautologous biological bypass graft(s) of other extremity with ulceration
I7056	Atherosclerosis of nonautologous biological bypass graft(s) of the extremities with gangrene
I70561	Atherosclerosis of nonautologous biological bypass graft(s) of the extremities with gangrene, right leg
I70562	Atherosclerosis of nonautologous biological bypass graft(s) of the extremities with gangrene, left leg
I70563	Atherosclerosis of nonautologous biological bypass graft(s) of the extremities with gangrene, bilateral legs
I70568	Atherosclerosis of nonautologous biological bypass graft(s) of the extremities with gangrene, other extremity
I70569	Atherosclerosis of nonautologous biological bypass graft(s) of the extremities with gangrene, unspecified extremity
I7059	Other atherosclerosis of nonautologous biological bypass graft(s) of the extremities
I70591	Other atherosclerosis of nonautologous biological bypass graft(s) of the extremities, right leg
I70592	Other atherosclerosis of nonautologous biological bypass graft(s) of the extremities, left leg
I70593	Other atherosclerosis of nonautologous biological bypass graft(s) of the extremities, bilateral legs
I70598	Other atherosclerosis of nonautologous biological bypass graft(s) of the extremities, other extremity
I70599	Other atherosclerosis of nonautologous biological bypass graft(s) of the extremities, unspecified extremity
I706	Atherosclerosis of nonbiological bypass graft(s) of the extremities
I7060	Unspecified atherosclerosis of nonbiological bypass graft(s) of the extremities
I70601	Unspecified atherosclerosis of nonbiological bypass graft(s) of the extremities, right leg
I70602	Unspecified atherosclerosis of nonbiological bypass graft(s) of the extremities, left leg
I70603	Unspecified atherosclerosis of nonbiological bypass graft(s) of the extremities, bilateral legs
I70608	Unspecified atherosclerosis of nonbiological bypass graft(s) of the extremities, other extremity
I70609	Unspecified atherosclerosis of nonbiological bypass graft(s) of the extremities, unspecified extremity
I7061	Atherosclerosis of nonbiological bypass graft(s) of the extremities with intermittent claudication
I70611	Atherosclerosis of nonbiological bypass graft(s) of the extremities with intermittent claudication, right leg
I70612	Atherosclerosis of nonbiological bypass graft(s) of the extremities with intermittent claudication, left leg
I70613	Atherosclerosis of nonbiological bypass graft(s) of the extremities with intermittent claudication, bilateral legs
I70618	Atherosclerosis of nonbiological bypass graft(s) of the extremities with intermittent claudication, other extremity
I70619	Atherosclerosis of nonbiological bypass graft(s) of the extremities with intermittent claudication, unspecified extremity
I7062	Atherosclerosis of nonbiological bypass graft(s) of the extremities with rest pain
I70621	Atherosclerosis of nonbiological bypass graft(s) of the extremities with rest pain, right leg
I70622	Atherosclerosis of nonbiological bypass graft(s) of the extremities with rest pain, left leg
I70623	Atherosclerosis of nonbiological bypass graft(s) of the extremities with rest pain, bilateral legs
I70628	Atherosclerosis of nonbiological bypass graft(s) of the extremities with rest pain, other extremity
I70629	Atherosclerosis of nonbiological bypass graft(s) of the extremities with rest pain, unspecified extremity
I7063	Atherosclerosis of nonbiological bypass graft(s) of the right leg with ulceration
I70631	Atherosclerosis of nonbiological bypass graft(s) of the right leg with ulceration of thigh
I70632	Atherosclerosis of nonbiological bypass graft(s) of the right leg with ulceration of calf
I70633	Atherosclerosis of nonbiological bypass graft(s) of the right leg with ulceration of ankle
I70634	Atherosclerosis of nonbiological bypass graft(s) of the right leg with ulceration of heel and midfoot
I70635	Atherosclerosis of nonbiological bypass graft(s) of the right leg with ulceration of other part of foot
I70638	Atherosclerosis of nonbiological bypass graft(s) of the right leg with ulceration of other part of lower leg
I70639	Atherosclerosis of nonbiological bypass graft(s) of the right leg with ulceration of unspecified site
I7064	Atherosclerosis of nonbiological bypass graft(s) of the left leg with ulceration
I70641	Atherosclerosis of nonbiological bypass graft(s) of the left leg with ulceration of thigh
I70642	Atherosclerosis of nonbiological bypass graft(s) of the left leg with ulceration of calf
I70643	Atherosclerosis of nonbiological bypass graft(s) of the left leg with ulceration of ankle
I70644	Atherosclerosis of nonbiological bypass graft(s) of the left leg with ulceration of heel and midfoot
I70645	Atherosclerosis of nonbiological bypass graft(s) of the left leg with ulceration of other part of foot
I70648	Atherosclerosis of nonbiological bypass graft(s) of the left leg with ulceration of other part of lower leg
I70649	Atherosclerosis of nonbiological bypass graft(s) of the left leg with ulceration of unspecified site
I7065	Atherosclerosis of nonbiological bypass graft(s) of other extremity with ulceration
I7066	Atherosclerosis of nonbiological bypass graft(s) of the extremities with gangrene
I70661	Atherosclerosis of nonbiological bypass graft(s) of the extremities with gangrene, right leg
I70662	Atherosclerosis of nonbiological bypass graft(s) of the extremities with gangrene, left leg
I70663	Atherosclerosis of nonbiological bypass graft(s) of the extremities with gangrene, bilateral legs
I70668	Atherosclerosis of nonbiological bypass graft(s) of the extremities with gangrene, other extremity
I70669	Atherosclerosis of nonbiological bypass graft(s) of the extremities with gangrene, unspecified extremity
I7069	Other atherosclerosis of nonbiological bypass graft(s) of the extremities
I70691	Other atherosclerosis of nonbiological bypass graft(s) of the extremities, right leg
I70692	Other atherosclerosis of nonbiological bypass graft(s) of the extremities, left leg
I70693	Other atherosclerosis of nonbiological bypass graft(s) of the extremities, bilateral legs
I70698	Other atherosclerosis of nonbiological bypass graft(s) of the extremities, other extremity
I70699	Other atherosclerosis of nonbiological bypass graft(s) of the extremities, unspecified extremity
I707	Atherosclerosis of other type of bypass graft(s) of the extremities
I7070	Unspecified atherosclerosis of other type of bypass graft(s) of the extremities
I70701	Unspecified atherosclerosis of other type of bypass graft(s) of the extremities, right leg
I70702	Unspecified atherosclerosis of other type of bypass graft(s) of the extremities, left leg
I70703	Unspecified atherosclerosis of other type of bypass graft(s) of the extremities, bilateral legs
I70708	Unspecified atherosclerosis of other type of bypass graft(s) of the extremities, other extremity
I70709	Unspecified atherosclerosis of other type of bypass graft(s) of the extremities, unspecified extremity
I7071	Atherosclerosis of other type of bypass graft(s) of the extremities with intermittent claudication
I70711	Atherosclerosis of other type of bypass graft(s) of the extremities with intermittent claudication, right leg
I70712	Atherosclerosis of other type of bypass graft(s) of the extremities with intermittent claudication, left leg
I70713	Atherosclerosis of other type of bypass graft(s) of the extremities with intermittent claudication, bilateral legs
I70718	Atherosclerosis of other type of bypass graft(s) of the extremities with intermittent claudication, other extremity
I70719	Atherosclerosis of other type of bypass graft(s) of the extremities with intermittent claudication, unspecified extremity
I7072	Atherosclerosis of other type of bypass graft(s) of the extremities with rest pain
I70721	Atherosclerosis of other type of bypass graft(s) of the extremities with rest pain, right leg
I70722	Atherosclerosis of other type of bypass graft(s) of the extremities with rest pain, left leg
I70723	Atherosclerosis of other type of bypass graft(s) of the extremities with rest pain, bilateral legs
I70728	Atherosclerosis of other type of bypass graft(s) of the extremities with rest pain, other extremity
I70729	Atherosclerosis of other type of bypass graft(s) of the extremities with rest pain, unspecified extremity
I7073	Atherosclerosis of other type of bypass graft(s) of the right leg with ulceration
I70731	Atherosclerosis of other type of bypass graft(s) of the right leg with ulceration of thigh
I70732	Atherosclerosis of other type of bypass graft(s) of the right leg with ulceration of calf
I70733	Atherosclerosis of other type of bypass graft(s) of the right leg with ulceration of ankle
I70734	Atherosclerosis of other type of bypass graft(s) of the right leg with ulceration of heel and midfoot
I70735	Atherosclerosis of other type of bypass graft(s) of the right leg with ulceration of other part of foot
I70738	Atherosclerosis of other type of bypass graft(s) of the right leg with ulceration of other part of lower leg
I70739	Atherosclerosis of other type of bypass graft(s) of the right leg with ulceration of unspecified site
I7074	Atherosclerosis of other type of bypass graft(s) of the left leg with ulceration
I70741	Atherosclerosis of other type of bypass graft(s) of the left leg with ulceration of thigh
I70742	Atherosclerosis of other type of bypass graft(s) of the left leg with ulceration of calf
I70743	Atherosclerosis of other type of bypass graft(s) of the left leg with ulceration of ankle
I70744	Atherosclerosis of other type of bypass graft(s) of the left leg with ulceration of heel and midfoot
I70745	Atherosclerosis of other type of bypass graft(s) of the left leg with ulceration of other part of foot
I70748	Atherosclerosis of other type of bypass graft(s) of the left leg with ulceration of other part of lower leg
I70749	Atherosclerosis of other type of bypass graft(s) of the left leg with ulceration of unspecified site
I7075	Atherosclerosis of other type of bypass graft(s) of other extremity with ulceration
I7076	Atherosclerosis of other type of bypass graft(s) of the extremities with gangrene
I70761	Atherosclerosis of other type of bypass graft(s) of the extremities with gangrene, right leg
I70762	Atherosclerosis of other type of bypass graft(s) of the extremities with gangrene, left leg
I70763	Atherosclerosis of other type of bypass graft(s) of the extremities with gangrene, bilateral legs
I70768	Atherosclerosis of other type of bypass graft(s) of the extremities with gangrene, other extremity
I70769	Atherosclerosis of other type of bypass graft(s) of the extremities with gangrene, unspecified extremity
I7079	Other atherosclerosis of other type of bypass graft(s) of the extremities
I70791	Other atherosclerosis of other type of bypass graft(s) of the extremities, right leg
I70792	Other atherosclerosis of other type of bypass graft(s) of the extremities, left leg
I70793	Other atherosclerosis of other type of bypass graft(s) of the extremities, bilateral legs
I70798	Other atherosclerosis of other type of bypass graft(s) of the extremities, other extremity
I70799	Other atherosclerosis of other type of bypass graft(s) of the extremities, unspecified extremity
I708	Atherosclerosis of other arteries
I709	Other and unspecified atherosclerosis
I7090	Unspecified atherosclerosis
I7091	Generalized atherosclerosis
I7092	Chronic total occlusion of artery of the extremities
I71	Aortic aneurysm and dissection
I710	Dissection of aorta
I7100	Dissection of unspecified site of aorta
I7101	Dissection of thoracic aorta
I7102	Dissection of abdominal aorta
I7103	Dissection of thoracoabdominal aorta
I711	Thoracic aortic aneurysm, ruptured
I712	Thoracic aortic aneurysm, without rupture
I713	Abdominal aortic aneurysm, ruptured
I714	Abdominal aortic aneurysm, without rupture
I715	Thoracoabdominal aortic aneurysm, ruptured
I716	Thoracoabdominal aortic aneurysm, without rupture
I718	Aortic aneurysm of unspecified site, ruptured
I719	Aortic aneurysm of unspecified site, without rupture
I72	Other aneurysm
I720	Aneurysm of carotid artery
I721	Aneurysm of artery of upper extremity
I722	Aneurysm of renal artery
I723	Aneurysm of iliac artery
I724	Aneurysm of artery of lower extremity
I725	Aneurysm of other precerebral arteries
I726	Aneurysm of vertebral artery
I728	Aneurysm of other specified arteries
I729	Aneurysm of unspecified site
I73	Other peripheral vascular diseases
I730	Raynaud's syndrome
I7300	Raynaud's syndrome without gangrene
I7301	Raynaud's syndrome with gangrene
I731	Thromboangiitis obliterans [Buerger's disease]
I738	Other specified peripheral vascular diseases
I7381	Erythromelalgia
I7389	Other specified peripheral vascular diseases
I739	Peripheral vascular disease, unspecified
I74	Arterial embolism and thrombosis
I740	Embolism and thrombosis of abdominal aorta
I7401	Saddle embolus of abdominal aorta
I7409	Other arterial embolism and thrombosis of abdominal aorta
I741	Embolism and thrombosis of other and unspecified parts of aorta
I7410	Embolism and thrombosis of unspecified parts of aorta
I7411	Embolism and thrombosis of thoracic aorta
I7419	Embolism and thrombosis of other parts of aorta
I742	Embolism and thrombosis of arteries of the upper extremities
I743	Embolism and thrombosis of arteries of the lower extremities
I744	Embolism and thrombosis of arteries of extremities, unspecified
I745	Embolism and thrombosis of iliac artery
I748	Embolism and thrombosis of other arteries
I749	Embolism and thrombosis of unspecified artery
I75	Atheroembolism
I750	Atheroembolism of extremities
I7501	Atheroembolism of upper extremity
I75011	Atheroembolism of right upper extremity
I75012	Atheroembolism of left upper extremity
I75013	Atheroembolism of bilateral upper extremities
I75019	Atheroembolism of unspecified upper extremity
I7502	Atheroembolism of lower extremity
I75021	Atheroembolism of right lower extremity
I75022	Atheroembolism of left lower extremity
I75023	Atheroembolism of bilateral lower extremities
I75029	Atheroembolism of unspecified lower extremity
I758	Atheroembolism of other sites
I7581	Atheroembolism of kidney
I7589	Atheroembolism of other site
I76	Septic arterial embolism
I77	Other disorders of arteries and arterioles
I770	Arteriovenous fistula, acquired
I771	Stricture of artery
I772	Rupture of artery
I773	Arterial fibromuscular dysplasia
I774	Celiac artery compression syndrome
I775	Necrosis of artery
I776	Arteritis, unspecified
I777	Other arterial dissection
I7770	Dissection of unspecified artery
I7771	Dissection of carotid artery
I7772	Dissection of iliac artery
I7773	Dissection of renal artery
I7774	Dissection of vertebral artery
I7775	Dissection of other precerebral arteries
I7776	Dissection of artery of upper extremity
I7777	Dissection of artery of lower extremity
I7779	Dissection of other artery
I778	Other specified disorders of arteries and arterioles
I7781	Aortic ectasia
I77810	Thoracic aortic ectasia
I77811	Abdominal aortic ectasia
I77812	Thoracoabdominal aortic ectasia
I77819	Aortic ectasia, unspecified site
I7789	Other specified disorders of arteries and arterioles
I779	Disorder of arteries and arterioles, unspecified
I78	Diseases of capillaries
I780	Hereditary hemorrhagic telangiectasia
I781	Nevus, non-neoplastic
I788	Other diseases of capillaries
I789	Disease of capillaries, unspecified
I79	Disorders of arteries, arterioles and capillaries in diseases classified elsewhere
I790	Aneurysm of aorta in diseases classified elsewhere
I791	Aortitis in diseases classified elsewhere
I798	Other disorders of arteries, arterioles and capillaries in diseases classified elsewhere
I80	Phlebitis and thrombophlebitis
I800	Phlebitis and thrombophlebitis of superficial vessels of lower extremities
I8000	Phlebitis and thrombophlebitis of superficial vessels of unspecified lower extremity
I8001	Phlebitis and thrombophlebitis of superficial vessels of right lower extremity
I8002	Phlebitis and thrombophlebitis of superficial vessels of left lower extremity
I8003	Phlebitis and thrombophlebitis of superficial vessels of lower extremities, bilateral
I801	Phlebitis and thrombophlebitis of femoral vein
I8010	Phlebitis and thrombophlebitis of unspecified femoral vein
I8011	Phlebitis and thrombophlebitis of right femoral vein
I8012	Phlebitis and thrombophlebitis of left femoral vein
I8013	Phlebitis and thrombophlebitis of femoral vein, bilateral
I802	Phlebitis and thrombophlebitis of other and unspecified deep vessels of lower extremities
I8020	Phlebitis and thrombophlebitis of unspecified deep vessels of lower extremities
I80201	Phlebitis and thrombophlebitis of unspecified deep vessels of right lower extremity
I80202	Phlebitis and thrombophlebitis of unspecified deep vessels of left lower extremity
I80203	Phlebitis and thrombophlebitis of unspecified deep vessels of lower extremities, bilateral
I80209	Phlebitis and thrombophlebitis of unspecified deep vessels of unspecified lower extremity
I8021	Phlebitis and thrombophlebitis of iliac vein
I80211	Phlebitis and thrombophlebitis of right iliac vein
I80212	Phlebitis and thrombophlebitis of left iliac vein
I80213	Phlebitis and thrombophlebitis of iliac vein, bilateral
I80219	Phlebitis and thrombophlebitis of unspecified iliac vein
I8022	Phlebitis and thrombophlebitis of popliteal vein
I80221	Phlebitis and thrombophlebitis of right popliteal vein
I80222	Phlebitis and thrombophlebitis of left popliteal vein
I80223	Phlebitis and thrombophlebitis of popliteal vein, bilateral
I80229	Phlebitis and thrombophlebitis of unspecified popliteal vein
I8023	Phlebitis and thrombophlebitis of tibial vein
I80231	Phlebitis and thrombophlebitis of right tibial vein
I80232	Phlebitis and thrombophlebitis of left tibial vein
I80233	Phlebitis and thrombophlebitis of tibial vein, bilateral
I80239	Phlebitis and thrombophlebitis of unspecified tibial vein
I8024	Phlebitis and thrombophlebitis of peroneal vein
I80241	Phlebitis and thrombophlebitis of right peroneal vein
I80242	Phlebitis and thrombophlebitis of left peroneal vein
I80243	Phlebitis and thrombophlebitis of peroneal vein, bilateral
I80249	Phlebitis and thrombophlebitis of unspecified peroneal vein
I8025	Phlebitis and thrombophlebitis of calf muscular vein
I80251	Phlebitis and thrombophlebitis of right calf muscular vein
I80252	Phlebitis and thrombophlebitis of left calf muscular vein
I80253	Phlebitis and thrombophlebitis of calf muscular vein, bilateral
I80259	Phlebitis and thrombophlebitis of unspecified calf muscular vein
I8029	Phlebitis and thrombophlebitis of other deep vessels of lower extremities
I80291	Phlebitis and thrombophlebitis of other deep vessels of right lower extremity
I80292	Phlebitis and thrombophlebitis of other deep vessels of left lower extremity
I80293	Phlebitis and thrombophlebitis of other deep vessels of lower extremity, bilateral
I80299	Phlebitis and thrombophlebitis of other deep vessels of unspecified lower extremity
I803	Phlebitis and thrombophlebitis of lower extremities, unspecified
I808	Phlebitis and thrombophlebitis of other sites
I809	Phlebitis and thrombophlebitis of unspecified site
I81	Portal vein thrombosis
I82	Other venous embolism and thrombosis
I820	Budd-Chiari syndrome
I821	Thrombophlebitis migrans
I822	Embolism and thrombosis of vena cava and other thoracic veins
I8221	Embolism and thrombosis of superior vena cava
I82210	Acute embolism and thrombosis of superior vena cava
I82211	Chronic embolism and thrombosis of superior vena cava
I8222	Embolism and thrombosis of inferior vena cava
I82220	Acute embolism and thrombosis of inferior vena cava
I82221	Chronic embolism and thrombosis of inferior vena cava
I8229	Embolism and thrombosis of other thoracic veins
I82290	Acute embolism and thrombosis of other thoracic veins
I82291	Chronic embolism and thrombosis of other thoracic veins
I823	Embolism and thrombosis of renal vein
I824	Acute embolism and thrombosis of deep veins of lower extremity
I8240	Acute embolism and thrombosis of unspecified deep veins of lower extremity
I82401	Acute embolism and thrombosis of unspecified deep veins of right lower extremity
I82402	Acute embolism and thrombosis of unspecified deep veins of left lower extremity
I82403	Acute embolism and thrombosis of unspecified deep veins of lower extremity, bilateral
I82409	Acute embolism and thrombosis of unspecified deep veins of unspecified lower extremity
I8241	Acute embolism and thrombosis of femoral vein
I82411	Acute embolism and thrombosis of right femoral vein
I82412	Acute embolism and thrombosis of left femoral vein
I82413	Acute embolism and thrombosis of femoral vein, bilateral
I82419	Acute embolism and thrombosis of unspecified femoral vein
I8242	Acute embolism and thrombosis of iliac vein
I82421	Acute embolism and thrombosis of right iliac vein
I82422	Acute embolism and thrombosis of left iliac vein
I82423	Acute embolism and thrombosis of iliac vein, bilateral
I82429	Acute embolism and thrombosis of unspecified iliac vein
I8243	Acute embolism and thrombosis of popliteal vein
I82431	Acute embolism and thrombosis of right popliteal vein
I82432	Acute embolism and thrombosis of left popliteal vein
I82433	Acute embolism and thrombosis of popliteal vein, bilateral
I82439	Acute embolism and thrombosis of unspecified popliteal vein
I8244	Acute embolism and thrombosis of tibial vein
I82441	Acute embolism and thrombosis of right tibial vein
I82442	Acute embolism and thrombosis of left tibial vein
I82443	Acute embolism and thrombosis of tibial vein, bilateral
I82449	Acute embolism and thrombosis of unspecified tibial vein
I8245	Acute embolism and thrombosis of peroneal vein
I82451	Acute embolism and thrombosis of right peroneal vein
I82452	Acute embolism and thrombosis of left peroneal vein
I82453	Acute embolism and thrombosis of peroneal vein, bilateral
I82459	Acute embolism and thrombosis of unspecified peroneal vein
I8246	Acute embolism and thrombosis of calf muscular vein
I82461	Acute embolism and thrombosis of right calf muscular vein
I82462	Acute embolism and thrombosis of left calf muscular vein
I82463	Acute embolism and thrombosis of calf muscular vein, bilateral
I82469	Acute embolism and thrombosis of unspecified calf muscular vein
I8249	Acute embolism and thrombosis of other specified deep vein of lower extremity
I82491	Acute embolism and thrombosis of other specified deep vein of right lower extremity
I82492	Acute embolism and thrombosis of other specified deep vein of left lower extremity
I82493	Acute embolism and thrombosis of other specified deep vein of lower extremity, bilateral
I82499	Acute embolism and thrombosis of other specified deep vein of unspecified lower extremity
I824Y	Acute embolism and thrombosis of unspecified deep veins of proximal lower extremity
I824Y1	Acute embolism and thrombosis of unspecified deep veins of right proximal lower extremity
I824Y2	Acute embolism and thrombosis of unspecified deep veins of left proximal lower extremity
I824Y3	Acute embolism and thrombosis of unspecified deep veins of proximal lower extremity, bilateral
I824Y9	Acute embolism and thrombosis of unspecified deep veins of unspecified proximal lower extremity
I824Z	Acute embolism and thrombosis of unspecified deep veins of distal lower extremity
I824Z1	Acute embolism and thrombosis of unspecified deep veins of right distal lower extremity
I824Z2	Acute embolism and thrombosis of unspecified deep veins of left distal lower extremity
I824Z3	Acute embolism and thrombosis of unspecified deep veins of distal lower extremity, bilateral
I824Z9	Acute embolism and thrombosis of unspecified deep veins of unspecified distal lower extremity
I825	Chronic embolism and thrombosis of deep veins of lower extremity
I8250	Chronic embolism and thrombosis of unspecified deep veins of lower extremity
I82501	Chronic embolism and thrombosis of unspecified deep veins of right lower extremity
I82502	Chronic embolism and thrombosis of unspecified deep veins of left lower extremity
I82503	Chronic embolism and thrombosis of unspecified deep veins of lower extremity, bilateral
I82509	Chronic embolism and thrombosis of unspecified deep veins of unspecified lower extremity
I8251	Chronic embolism and thrombosis of femoral vein
I82511	Chronic embolism and thrombosis of right femoral vein
I82512	Chronic embolism and thrombosis of left femoral vein
I82513	Chronic embolism and thrombosis of femoral vein, bilateral
I82519	Chronic embolism and thrombosis of unspecified femoral vein
I8252	Chronic embolism and thrombosis of iliac vein
I82521	Chronic embolism and thrombosis of right iliac vein
I82522	Chronic embolism and thrombosis of left iliac vein
I82523	Chronic embolism and thrombosis of iliac vein, bilateral
I82529	Chronic embolism and thrombosis of unspecified iliac vein
I8253	Chronic embolism and thrombosis of popliteal vein
I82531	Chronic embolism and thrombosis of right popliteal vein
I82532	Chronic embolism and thrombosis of left popliteal vein
I82533	Chronic embolism and thrombosis of popliteal vein, bilateral
I82539	Chronic embolism and thrombosis of unspecified popliteal vein
I8254	Chronic embolism and thrombosis of tibial vein
I82541	Chronic embolism and thrombosis of right tibial vein
I82542	Chronic embolism and thrombosis of left tibial vein
I82543	Chronic embolism and thrombosis of tibial vein, bilateral
I82549	Chronic embolism and thrombosis of unspecified tibial vein
I8255	Chronic embolism and thrombosis of peroneal vein
I82551	Chronic embolism and thrombosis of right peroneal vein
I82552	Chronic embolism and thrombosis of left peroneal vein
I82553	Chronic embolism and thrombosis of peroneal vein, bilateral
I82559	Chronic embolism and thrombosis of unspecified peroneal vein
I8256	Chronic embolism and thrombosis of calf muscular vein
I82561	Chronic embolism and thrombosis of right calf muscular vein
I82562	Chronic embolism and thrombosis of left calf muscular vein
I82563	Chronic embolism and thrombosis of calf muscular vein, bilateral
I82569	Chronic embolism and thrombosis of unspecified calf muscular vein
I8259	Chronic embolism and thrombosis of other specified deep vein of lower extremity
I82591	Chronic embolism and thrombosis of other specified deep vein of right lower extremity
I82592	Chronic embolism and thrombosis of other specified deep vein of left lower extremity
I82593	Chronic embolism and thrombosis of other specified deep vein of lower extremity, bilateral
I82599	Chronic embolism and thrombosis of other specified deep vein of unspecified lower extremity
I825Y	Chronic embolism and thrombosis of unspecified deep veins of proximal lower extremity
I825Y1	Chronic embolism and thrombosis of unspecified deep veins of right proximal lower extremity
I825Y2	Chronic embolism and thrombosis of unspecified deep veins of left proximal lower extremity
I825Y3	Chronic embolism and thrombosis of unspecified deep veins of proximal lower extremity, bilateral
I825Y9	Chronic embolism and thrombosis of unspecified deep veins of unspecified proximal lower extremity
I825Z	Chronic embolism and thrombosis of unspecified deep veins of distal lower extremity
I825Z1	Chronic embolism and thrombosis of unspecified deep veins of right distal lower extremity
I825Z2	Chronic embolism and thrombosis of unspecified deep veins of left distal lower extremity
I825Z3	Chronic embolism and thrombosis of unspecified deep veins of distal lower extremity, bilateral
I825Z9	Chronic embolism and thrombosis of unspecified deep veins of unspecified distal lower extremity
I826	Acute embolism and thrombosis of veins of upper extremity
I8260	Acute embolism and thrombosis of unspecified veins of upper extremity
I82601	Acute embolism and thrombosis of unspecified veins of right upper extremity
I82602	Acute embolism and thrombosis of unspecified veins of left upper extremity
I82603	Acute embolism and thrombosis of unspecified veins of upper extremity, bilateral
I82609	Acute embolism and thrombosis of unspecified veins of unspecified upper extremity
I8261	Acute embolism and thrombosis of superficial veins of upper extremity
I82611	Acute embolism and thrombosis of superficial veins of right upper extremity
I82612	Acute embolism and thrombosis of superficial veins of left upper extremity
I82613	Acute embolism and thrombosis of superficial veins of upper extremity, bilateral
I82619	Acute embolism and thrombosis of superficial veins of unspecified upper extremity
I8262	Acute embolism and thrombosis of deep veins of upper extremity
I82621	Acute embolism and thrombosis of deep veins of right upper extremity
I82622	Acute embolism and thrombosis of deep veins of left upper extremity
I82623	Acute embolism and thrombosis of deep veins of upper extremity, bilateral
I82629	Acute embolism and thrombosis of deep veins of unspecified upper extremity
I827	Chronic embolism and thrombosis of veins of upper extremity
I8270	Chronic embolism and thrombosis of unspecified veins of upper extremity
I82701	Chronic embolism and thrombosis of unspecified veins of right upper extremity
I82702	Chronic embolism and thrombosis of unspecified veins of left upper extremity
I82703	Chronic embolism and thrombosis of unspecified veins of upper extremity, bilateral
I82709	Chronic embolism and thrombosis of unspecified veins of unspecified upper extremity
I8271	Chronic embolism and thrombosis of superficial veins of upper extremity
I82711	Chronic embolism and thrombosis of superficial veins of right upper extremity
I82712	Chronic embolism and thrombosis of superficial veins of left upper extremity
I82713	Chronic embolism and thrombosis of superficial veins of upper extremity, bilateral
I82719	Chronic embolism and thrombosis of superficial veins of unspecified upper extremity
I8272	Chronic embolism and thrombosis of deep veins of upper extremity
I82721	Chronic embolism and thrombosis of deep veins of right upper extremity
I82722	Chronic embolism and thrombosis of deep veins of left upper extremity
I82723	Chronic embolism and thrombosis of deep veins of upper extremity, bilateral
I82729	Chronic embolism and thrombosis of deep veins of unspecified upper extremity
I828	Embolism and thrombosis of other specified veins
I8281	Embolism and thrombosis of superficial veins of lower extremities
I82811	Embolism and thrombosis of superficial veins of right lower extremities
I82812	Embolism and thrombosis of superficial veins of left lower extremities
I82813	Embolism and thrombosis of superficial veins of lower extremities, bilateral
I82819	Embolism and thrombosis of superficial veins of unspecified lower extremities
I8289	Embolism and thrombosis of other specified veins
I82890	Acute embolism and thrombosis of other specified veins
I82891	Chronic embolism and thrombosis of other specified veins
I829	Embolism and thrombosis of unspecified vein
I8290	Acute embolism and thrombosis of unspecified vein
I8291	Chronic embolism and thrombosis of unspecified vein
I82A	Embolism and thrombosis of axillary vein
I82A1	Acute embolism and thrombosis of axillary vein
I82A11	Acute embolism and thrombosis of right axillary vein
I82A12	Acute embolism and thrombosis of left axillary vein
I82A13	Acute embolism and thrombosis of axillary vein, bilateral
I82A19	Acute embolism and thrombosis of unspecified axillary vein
I82A2	Chronic embolism and thrombosis of axillary vein
I82A21	Chronic embolism and thrombosis of right axillary vein
I82A22	Chronic embolism and thrombosis of left axillary vein
I82A23	Chronic embolism and thrombosis of axillary vein, bilateral
I82A29	Chronic embolism and thrombosis of unspecified axillary vein
I82B	Embolism and thrombosis of subclavian vein
I82B1	Acute embolism and thrombosis of subclavian vein
I82B11	Acute embolism and thrombosis of right subclavian vein
I82B12	Acute embolism and thrombosis of left subclavian vein
I82B13	Acute embolism and thrombosis of subclavian vein, bilateral
I82B19	Acute embolism and thrombosis of unspecified subclavian vein
I82B2	Chronic embolism and thrombosis of subclavian vein
I82B21	Chronic embolism and thrombosis of right subclavian vein
I82B22	Chronic embolism and thrombosis of left subclavian vein
I82B23	Chronic embolism and thrombosis of subclavian vein, bilateral
I82B29	Chronic embolism and thrombosis of unspecified subclavian vein
I82C	Embolism and thrombosis of internal jugular vein
I82C1	Acute embolism and thrombosis of internal jugular vein
I82C11	Acute embolism and thrombosis of right internal jugular vein
I82C12	Acute embolism and thrombosis of left internal jugular vein
I82C13	Acute embolism and thrombosis of internal jugular vein, bilateral
I82C19	Acute embolism and thrombosis of unspecified internal jugular vein
I82C2	Chronic embolism and thrombosis of internal jugular vein
I82C21	Chronic embolism and thrombosis of right internal jugular vein
I82C22	Chronic embolism and thrombosis of left internal jugular vein
I82C23	Chronic embolism and thrombosis of internal jugular vein, bilateral
I82C29	Chronic embolism and thrombosis of unspecified internal jugular vein
I83	Varicose veins of lower extremities
I830	Varicose veins of lower extremities with ulcer
I8300	Varicose veins of unspecified lower extremity with ulcer
I83001	Varicose veins of unspecified lower extremity with ulcer of thigh
I83002	Varicose veins of unspecified lower extremity with ulcer of calf
I83003	Varicose veins of unspecified lower extremity with ulcer of ankle
I83004	Varicose veins of unspecified lower extremity with ulcer of heel and midfoot
I83005	Varicose veins of unspecified lower extremity with ulcer other part of foot
I83008	Varicose veins of unspecified lower extremity with ulcer other part of lower leg
I83009	Varicose veins of unspecified lower extremity with ulcer of unspecified site
I8301	Varicose veins of right lower extremity with ulcer
I83011	Varicose veins of right lower extremity with ulcer of thigh
I83012	Varicose veins of right lower extremity with ulcer of calf
I83013	Varicose veins of right lower extremity with ulcer of ankle
I83014	Varicose veins of right lower extremity with ulcer of heel and midfoot
I83015	Varicose veins of right lower extremity with ulcer other part of foot
I83018	Varicose veins of right lower extremity with ulcer other part of lower leg
I83019	Varicose veins of right lower extremity with ulcer of unspecified site
I8302	Varicose veins of left lower extremity with ulcer
I83021	Varicose veins of left lower extremity with ulcer of thigh
I83022	Varicose veins of left lower extremity with ulcer of calf
I83023	Varicose veins of left lower extremity with ulcer of ankle
I83024	Varicose veins of left lower extremity with ulcer of heel and midfoot
I83025	Varicose veins of left lower extremity with ulcer other part of foot
I83028	Varicose veins of left lower extremity with ulcer other part of lower leg
I83029	Varicose veins of left lower extremity with ulcer of unspecified site
I831	Varicose veins of lower extremities with inflammation
I8310	Varicose veins of unspecified lower extremity with inflammation
I8311	Varicose veins of right lower extremity with inflammation
I8312	Varicose veins of left lower extremity with inflammation
I832	Varicose veins of lower extremities with both ulcer and inflammation
I8320	Varicose veins of unspecified lower extremity with both ulcer and inflammation
I83201	Varicose veins of unspecified lower extremity with both ulcer of thigh and inflammation
I83202	Varicose veins of unspecified lower extremity with both ulcer of calf and inflammation
I83203	Varicose veins of unspecified lower extremity with both ulcer of ankle and inflammation
I83204	Varicose veins of unspecified lower extremity with both ulcer of heel and midfoot and inflammation
I83205	Varicose veins of unspecified lower extremity with both ulcer other part of foot and inflammation
I83208	Varicose veins of unspecified lower extremity with both ulcer of other part of lower extremity and inflammation
I83209	Varicose veins of unspecified lower extremity with both ulcer of unspecified site and inflammation
I8321	Varicose veins of right lower extremity with both ulcer and inflammation
I83211	Varicose veins of right lower extremity with both ulcer of thigh and inflammation
I83212	Varicose veins of right lower extremity with both ulcer of calf and inflammation
I83213	Varicose veins of right lower extremity with both ulcer of ankle and inflammation
I83214	Varicose veins of right lower extremity with both ulcer of heel and midfoot and inflammation
I83215	Varicose veins of right lower extremity with both ulcer other part of foot and inflammation
I83218	Varicose veins of right lower extremity with both ulcer of other part of lower extremity and inflammation
I83219	Varicose veins of right lower extremity with both ulcer of unspecified site and inflammation
I8322	Varicose veins of left lower extremity with both ulcer and inflammation
I83221	Varicose veins of left lower extremity with both ulcer of thigh and inflammation
I83222	Varicose veins of left lower extremity with both ulcer of calf and inflammation
I83223	Varicose veins of left lower extremity with both ulcer of ankle and inflammation
I83224	Varicose veins of left lower extremity with both ulcer of heel and midfoot and inflammation
I83225	Varicose veins of left lower extremity with both ulcer other part of foot and inflammation
I83228	Varicose veins of left lower extremity with both ulcer of other part of lower extremity and inflammation
I83229	Varicose veins of left lower extremity with both ulcer of unspecified site and inflammation
I838	Varicose veins of lower extremities with other complications
I8381	Varicose veins of lower extremities with pain
I83811	Varicose veins of right lower extremities with pain
I83812	Varicose veins of left lower extremities with pain
I83813	Varicose veins of bilateral lower extremities with pain
I83819	Varicose veins of unspecified lower extremities with pain
I8389	Varicose veins of lower extremities with other complications
I83891	Varicose veins of right lower extremities with other complications
I83892	Varicose veins of left lower extremities with other complications
I83893	Varicose veins of bilateral lower extremities with other complications
I83899	Varicose veins of unspecified lower extremities with other complications
I839	Asymptomatic varicose veins of lower extremities
I8390	Asymptomatic varicose veins of unspecified lower extremity
I8391	Asymptomatic varicose veins of right lower extremity
I8392	Asymptomatic varicose veins of left lower extremity
I8393	Asymptomatic varicose veins of bilateral lower extremities
I85	Esophageal varices
I850	Esophageal varices
I8500	Esophageal varices without bleeding
I8501	Esophageal varices with bleeding
I851	Secondary esophageal varices
I8510	Secondary esophageal varices without bleeding
I8511	Secondary esophageal varices with bleeding
I86	Varicose veins of other sites
I860	Sublingual varices
I861	Scrotal varices
I862	Pelvic varices
I863	Vulval varices
I864	Gastric varices
I868	Varicose veins of other specified sites
I87	Other disorders of veins
I870	Postthrombotic syndrome
I8700	Postthrombotic syndrome without complications
I87001	Postthrombotic syndrome without complications of right lower extremity
I87002	Postthrombotic syndrome without complications of left lower extremity
I87003	Postthrombotic syndrome without complications of bilateral lower extremity
I87009	Postthrombotic syndrome without complications of unspecified extremity
I8701	Postthrombotic syndrome with ulcer
I87011	Postthrombotic syndrome with ulcer of right lower extremity
I87012	Postthrombotic syndrome with ulcer of left lower extremity
I87013	Postthrombotic syndrome with ulcer of bilateral lower extremity
I87019	Postthrombotic syndrome with ulcer of unspecified lower extremity
I8702	Postthrombotic syndrome with inflammation
I87021	Postthrombotic syndrome with inflammation of right lower extremity
I87022	Postthrombotic syndrome with inflammation of left lower extremity
I87023	Postthrombotic syndrome with inflammation of bilateral lower extremity
I87029	Postthrombotic syndrome with inflammation of unspecified lower extremity
I8703	Postthrombotic syndrome with ulcer and inflammation
I87031	Postthrombotic syndrome with ulcer and inflammation of right lower extremity
I87032	Postthrombotic syndrome with ulcer and inflammation of left lower extremity
I87033	Postthrombotic syndrome with ulcer and inflammation of bilateral lower extremity
I87039	Postthrombotic syndrome with ulcer and inflammation of unspecified lower extremity
I8709	Postthrombotic syndrome with other complications
I87091	Postthrombotic syndrome with other complications of right lower extremity
I87092	Postthrombotic syndrome with other complications of left lower extremity
I87093	Postthrombotic syndrome with other complications of bilateral lower extremity
I87099	Postthrombotic syndrome with other complications of unspecified lower extremity
I871	Compression of vein
I872	Venous insufficiency (chronic) (peripheral)
I873	Chronic venous hypertension (idiopathic)
I8730	Chronic venous hypertension (idiopathic) without complications
I87301	Chronic venous hypertension (idiopathic) without complications of right lower extremity
I87302	Chronic venous hypertension (idiopathic) without complications of left lower extremity
I87303	Chronic venous hypertension (idiopathic) without complications of bilateral lower extremity
I87309	Chronic venous hypertension (idiopathic) without complications of unspecified lower extremity
I8731	Chronic venous hypertension (idiopathic) with ulcer
I87311	Chronic venous hypertension (idiopathic) with ulcer of right lower extremity
I87312	Chronic venous hypertension (idiopathic) with ulcer of left lower extremity
I87313	Chronic venous hypertension (idiopathic) with ulcer of bilateral lower extremity
I87319	Chronic venous hypertension (idiopathic) with ulcer of unspecified lower extremity
I8732	Chronic venous hypertension (idiopathic) with inflammation
I87321	Chronic venous hypertension (idiopathic) with inflammation of right lower extremity
I87322	Chronic venous hypertension (idiopathic) with inflammation of left lower extremity
I87323	Chronic venous hypertension (idiopathic) with inflammation of bilateral lower extremity
I87329	Chronic venous hypertension (idiopathic) with inflammation of unspecified lower extremity
I8733	Chronic venous hypertension (idiopathic) with ulcer and inflammation
I87331	Chronic venous hypertension (idiopathic) with ulcer and inflammation of right lower extremity
I87332	Chronic venous hypertension (idiopathic) with ulcer and inflammation of left lower extremity
I87333	Chronic venous hypertension (idiopathic) with ulcer and inflammation of bilateral lower extremity
I87339	Chronic venous hypertension (idiopathic) with ulcer and inflammation of unspecified lower extremity
I8739	Chronic venous hypertension (idiopathic) with other complications
I87391	Chronic venous hypertension (idiopathic) with other complications of right lower extremity
I87392	Chronic venous hypertension (idiopathic) with other complications of left lower extremity
I87393	Chronic venous hypertension (idiopathic) with other complications of bilateral lower extremity
I87399	Chronic venous hypertension (idiopathic) with other complications of unspecified lower extremity
I878	Other specified disorders of veins
I879	Disorder of vein, unspecified
I88	Nonspecific lymphadenitis
I880	Nonspecific mesenteric lymphadenitis
I881	Chronic lymphadenitis, except mesenteric
I888	Other nonspecific lymphadenitis
I889	Nonspecific lymphadenitis, unspecified
I89	Other noninfective disorders of lymphatic vessels and lymph nodes
I890	Lymphedema, not elsewhere classified
I891	Lymphangitis
I898	Other specified noninfective disorders of lymphatic vessels and lymph nodes
I899	Noninfective disorder of lymphatic vessels and lymph nodes, unspecified
I95	Hypotension
I950	Idiopathic hypotension
I951	Orthostatic hypotension
I952	Hypotension due to drugs
I953	Hypotension of hemodialysis
I958	Other hypotension
I9581	Postprocedural hypotension
I9589	Other hypotension
I959	Hypotension, unspecified
I96	Gangrene, not elsewhere classified
I97	Intraoperative and postprocedural complications and disorders of circulatory system, not elsewhere classified
I970	Postcardiotomy syndrome
I971	Other postprocedural cardiac functional disturbances
I9711	Postprocedural cardiac insufficiency
I97110	Postprocedural cardiac insufficiency following cardiac surgery
I97111	Postprocedural cardiac insufficiency following other surgery
I9712	Postprocedural cardiac arrest
I97120	Postprocedural cardiac arrest following cardiac surgery
I97121	Postprocedural cardiac arrest following other surgery
I9713	Postprocedural heart failure
I97130	Postprocedural heart failure following cardiac surgery
I97131	Postprocedural heart failure following other surgery
I9719	Other postprocedural cardiac functional disturbances
I97190	Other postprocedural cardiac functional disturbances following cardiac surgery
I97191	Other postprocedural cardiac functional disturbances following other surgery
I972	Postmastectomy lymphedema syndrome
I973	Postprocedural hypertension
I974	Intraoperative hemorrhage and hematoma of a circulatory system organ or structure complicating a procedure
I9741	Intraoperative hemorrhage and hematoma of a circulatory system organ or structure complicating a circulatory system procedure
I97410	Intraoperative hemorrhage and hematoma of a circulatory system organ or structure complicating a cardiac catheterization
I97411	Intraoperative hemorrhage and hematoma of a circulatory system organ or structure complicating a cardiac bypass
I97418	Intraoperative hemorrhage and hematoma of a circulatory system organ or structure complicating other circulatory system procedure
I9742	Intraoperative hemorrhage and hematoma of a circulatory system organ or structure complicating other procedure
I975	Accidental puncture and laceration of a circulatory system organ or structure during a procedure
I9751	Accidental puncture and laceration of a circulatory system organ or structure during a circulatory system procedure
I9752	Accidental puncture and laceration of a circulatory system organ or structure during other procedure
I976	Postprocedural hemorrhage and hematoma of a circulatory system organ or structure following a procedure
I9761	Postprocedural hemorrhage and hematoma of a circulatory system organ or structure following a circulatory system procedure
I97610	Postprocedural hemorrhage and hematoma of a circulatory system organ or structure following a cardiac catheterization
I97611	Postprocedural hemorrhage and hematoma of a circulatory system organ or structure following cardiac bypass
I97618	Postprocedural hemorrhage and hematoma of a circulatory system organ or structure following other circulatory system procedure
I9762	Postprocedural hemorrhage and hematoma of a circulatory system organ or structure following other procedure
I97620	Postprocedural hemorrhage of a circulatory system organ or structure following other procedure
I97621	Postprocedural hematoma of a circulatory system organ or structure following other procedure
I97622	Postprocedural seroma of a circulatory system organ or structure following other procedure
I9763	Postprocedural hematoma of a circulatory system organ or structure following a circulatory system procedure
I97630	Postprocedural hematoma of a circulatory system organ or structure following a cardiac catheterization
I97631	Postprocedural hematoma of a circulatory system organ or structure following cardiac bypass
I97638	Postprocedural hematoma of a circulatory system organ or structure following other circulatory system procedure
I9764	Postprocedural seroma of a circulatory system organ or structure following a circulatory system procedure
I97640	Postprocedural seroma of a circulatory system organ or structure following a cardiac catheterization
I97641	Postprocedural seroma of a circulatory system organ or structure following cardiac bypass
I97648	Postprocedural seroma of a circulatory system organ or structure following other circulatory system procedure
I977	Intraoperative cardiac functional disturbances
I9771	Intraoperative cardiac arrest
I97710	Intraoperative cardiac arrest during cardiac surgery
I97711	Intraoperative cardiac arrest during other surgery
I9779	Other intraoperative cardiac functional disturbances
I97790	Other intraoperative cardiac functional disturbances during cardiac surgery
I97791	Other intraoperative cardiac functional disturbances during other surgery
I978	Other intraoperative and postprocedural complications and disorders of the circulatory system, not elsewhere classified
I9781	Intraoperative cerebrovascular infarction
I97810	Intraoperative cerebrovascular infarction during cardiac surgery
I97811	Intraoperative cerebrovascular infarction during other surgery
I9782	Postprocedural cerebrovascular infarction
I97820	Postprocedural cerebrovascular infarction during cardiac surgery
I97821	Postprocedural cerebrovascular infarction during other surgery
I9788	Other intraoperative complications of the circulatory system, not elsewhere classified
I9789	Other postprocedural complications and disorders of the circulatory system, not elsewhere classified
I99	Other and unspecified disorders of circulatory system
I998	Other disorder of circulatory system
I999	Unspecified disorder of circulatory system
