# Supplementary material for: Prevalence and Correlates of Firearm Screening and Safety Counseling in Pediatric Primary Care
Source: J Community Health. 2025 Jun 1;50(5):959–64. doi: 10.1007/s10900-025-01487-1 (PMC12474701; doi:10.1007/s10900-025-01487-1)
Supplement: Supplementary file 7 — Supplementary Material 7 [file 10900_2025_1487_MOESM7_ESM.xlsx]

## Sheet: all_codes
CODE	FULL_DESCRIPTION
Q90	Down syndrome
Q900	Trisomy 21, nonmosaicism (meiotic nondisjunction)
Q901	Trisomy 21, mosaicism (mitotic nondisjunction)
Q902	Trisomy 21, translocation
Q909	Down syndrome, unspecified
Q91	Trisomy 18 and Trisomy 13
Q910	Trisomy 18, nonmosaicism (meiotic nondisjunction)
Q911	Trisomy 18, mosaicism (mitotic nondisjunction)
Q912	Trisomy 18, translocation
Q913	Trisomy 18, unspecified
Q914	Trisomy 13, nonmosaicism (meiotic nondisjunction)
Q915	Trisomy 13, mosaicism (mitotic nondisjunction)
Q916	Trisomy 13, translocation
Q917	Trisomy 13, unspecified
Q92	Other trisomies and partial trisomies of the autosomes, not elsewhere classified
Q920	Whole chromosome trisomy, nonmosaicism (meiotic nondisjunction)
Q921	Whole chromosome trisomy, mosaicism (mitotic nondisjunction)
Q922	Partial trisomy
Q925	Duplications with other complex rearrangements
Q926	Marker chromosomes
Q9261	Marker chromosomes in normal individual
Q9262	Marker chromosomes in abnormal individual
Q927	Triploidy and polyploidy
Q928	Other specified trisomies and partial trisomies of autosomes
Q929	Trisomy and partial trisomy of autosomes, unspecified
Q93	Monosomies and deletions from the autosomes, not elsewhere classified
Q930	Whole chromosome monosomy, nonmosaicism (meiotic nondisjunction)
Q931	Whole chromosome monosomy, mosaicism (mitotic nondisjunction)
Q932	Chromosome replaced with ring, dicentric or isochromosome
Q933	Deletion of short arm of chromosome 4
Q934	Deletion of short arm of chromosome 5
Q935	Other deletions of part of a chromosome
Q9351	Angelman syndrome
Q9359	Other deletions of part of a chromosome
Q937	Deletions with other complex rearrangements
Q938	Other deletions from the autosomes
Q9381	Velo-cardio-facial syndrome
Q9382	Williams syndrome
Q9388	Other microdeletions
Q9389	Other deletions from the autosomes
Q939	Deletion from autosomes, unspecified
Q95	Balanced rearrangements and structural markers, not elsewhere classified
Q950	Balanced translocation and insertion in normal individual
Q951	Chromosome inversion in normal individual
Q952	Balanced autosomal rearrangement in abnormal individual
Q953	Balanced sex/autosomal rearrangement in abnormal individual
Q955	Individual with autosomal fragile site
Q958	Other balanced rearrangements and structural markers
Q959	Balanced rearrangement and structural marker, unspecified
Q96	Turner's syndrome
Q960	Karyotype 45, X
Q961	Karyotype 46, X iso (Xq)
Q962	Karyotype 46, X with abnormal sex chromosome, except iso (Xq)
Q963	Mosaicism, 45, X/46, XX or XY
Q964	Mosaicism, 45, X/other cell line(s) with abnormal sex chromosome
Q968	Other variants of Turner's syndrome
Q969	Turner's syndrome, unspecified
Q97	Other sex chromosome abnormalities, female phenotype, not elsewhere classified
Q970	Karyotype 47, XXX
Q971	Female with more than three X chromosomes
Q972	Mosaicism, lines with various numbers of X chromosomes
Q973	Female with 46, XY karyotype
Q978	Other specified sex chromosome abnormalities, female phenotype
Q979	Sex chromosome abnormality, female phenotype, unspecified
Q98	Other sex chromosome abnormalities, male phenotype, not elsewhere classified
Q980	Klinefelter syndrome karyotype 47, XXY
Q981	Klinefelter syndrome, male with more than two X chromosomes
Q983	Other male with 46, XX karyotype
Q984	Klinefelter syndrome, unspecified
Q985	Karyotype 47, XYY
Q986	Male with structurally abnormal sex chromosome
Q987	Male with sex chromosome mosaicism
Q988	Other specified sex chromosome abnormalities, male phenotype
Q989	Sex chromosome abnormality, male phenotype, unspecified
Q99	Other chromosome abnormalities, not elsewhere classified
Q990	Chimera 46, XX/46, XY
Q991	46, XX true hermaphrodite
Q992	Fragile X chromosome
Q998	Other specified chromosome abnormalities
Q999	Chromosomal abnormality, unspecified
