# Supplementary material for: Prevalence and Correlates of Firearm Screening and Safety Counseling in Pediatric Primary Care
Source: J Community Health. 2025 Jun 1;50(5):959–64. doi: 10.1007/s10900-025-01487-1 (PMC12474701; doi:10.1007/s10900-025-01487-1)
Supplement: Supplementary file 9 — Supplementary Material 9 [file 10900_2025_1487_MOESM9_ESM.xlsx]

## Sheet: all_codes
CODE	FULL_DESCRIPTION
Q00	Anencephaly and similar malformations
Q000	Anencephaly
Q001	Craniorachischisis
Q002	Iniencephaly
Q01	Encephalocele
Q010	Frontal encephalocele
Q011	Nasofrontal encephalocele
Q012	Occipital encephalocele
Q018	Encephalocele of other sites
Q019	Encephalocele, unspecified
Q02	Microcephaly
Q03	Congenital hydrocephalus
Q030	Malformations of aqueduct of Sylvius
Q031	Atresia of foramina of Magendie and Luschka
Q038	Other congenital hydrocephalus
Q039	Congenital hydrocephalus, unspecified
Q04	Other congenital malformations of brain
Q040	Congenital malformations of corpus callosum
Q041	Arhinencephaly
Q042	Holoprosencephaly
Q043	Other reduction deformities of brain
Q044	Septo-optic dysplasia of brain
Q045	Megalencephaly
Q046	Congenital cerebral cysts
Q048	Other specified congenital malformations of brain
Q049	Congenital malformation of brain, unspecified
Q05	Spina bifida
Q050	Cervical spina bifida with hydrocephalus
Q051	Thoracic spina bifida with hydrocephalus
Q052	Lumbar spina bifida with hydrocephalus
Q053	Sacral spina bifida with hydrocephalus
Q054	Unspecified spina bifida with hydrocephalus
Q055	Cervical spina bifida without hydrocephalus
Q056	Thoracic spina bifida without hydrocephalus
Q057	Lumbar spina bifida without hydrocephalus
Q058	Sacral spina bifida without hydrocephalus
Q059	Spina bifida, unspecified
Q06	Other congenital malformations of spinal cord
Q060	Amyelia
Q061	Hypoplasia and dysplasia of spinal cord
Q062	Diastematomyelia
Q063	Other congenital cauda equina malformations
Q064	Hydromyelia
Q068	Other specified congenital malformations of spinal cord
Q069	Congenital malformation of spinal cord, unspecified
Q07	Other congenital malformations of nervous system
Q070	Arnold-Chiari syndrome
Q0700	Arnold-Chiari syndrome without spina bifida or hydrocephalus
Q0701	Arnold-Chiari syndrome with spina bifida
Q0702	Arnold-Chiari syndrome with hydrocephalus
Q0703	Arnold-Chiari syndrome with spina bifida and hydrocephalus
Q078	Other specified congenital malformations of nervous system
Q079	Congenital malformation of nervous system, unspecified
Q10	Congenital malformations of eyelid, lacrimal apparatus and orbit
Q100	Congenital ptosis
Q101	Congenital ectropion
Q102	Congenital entropion
Q103	Other congenital malformations of eyelid
Q104	Absence and agenesis of lacrimal apparatus
Q105	Congenital stenosis and stricture of lacrimal duct
Q106	Other congenital malformations of lacrimal apparatus
Q107	Congenital malformation of orbit
Q11	Anophthalmos, microphthalmos and macrophthalmos
Q110	Cystic eyeball
Q111	Other anophthalmos
Q112	Microphthalmos
Q113	Macrophthalmos
Q12	Congenital lens malformations
Q120	Congenital cataract
Q121	Congenital displaced lens
Q122	Coloboma of lens
Q123	Congenital aphakia
Q124	Spherophakia
Q128	Other congenital lens malformations
Q129	Congenital lens malformation, unspecified
Q13	Congenital malformations of anterior segment of eye
Q130	Coloboma of iris
Q131	Absence of iris
Q132	Other congenital malformations of iris
Q133	Congenital corneal opacity
Q134	Other congenital corneal malformations
Q135	Blue sclera
Q138	Other congenital malformations of anterior segment of eye
Q1381	Rieger's anomaly
Q1389	Other congenital malformations of anterior segment of eye
Q139	Congenital malformation of anterior segment of eye, unspecified
Q14	Congenital malformations of posterior segment of eye
Q140	Congenital malformation of vitreous humor
Q141	Congenital malformation of retina
Q142	Congenital malformation of optic disc
Q143	Congenital malformation of choroid
Q148	Other congenital malformations of posterior segment of eye
Q149	Congenital malformation of posterior segment of eye, unspecified
Q15	Other congenital malformations of eye
Q150	Congenital glaucoma
Q158	Other specified congenital malformations of eye
Q159	Congenital malformation of eye, unspecified
Q16	Congenital malformations of ear causing impairment of hearing
Q160	Congenital absence of (ear) auricle
Q161	Congenital absence, atresia and stricture of auditory canal (external)
Q162	Absence of eustachian tube
Q163	Congenital malformation of ear ossicles
Q164	Other congenital malformations of middle ear
Q165	Congenital malformation of inner ear
Q169	Congenital malformation of ear causing impairment of hearing, unspecified
Q17	Other congenital malformations of ear
Q170	Accessory auricle
Q171	Macrotia
Q172	Microtia
Q173	Other misshapen ear
Q174	Misplaced ear
Q175	Prominent ear
Q178	Other specified congenital malformations of ear
Q179	Congenital malformation of ear, unspecified
Q18	Other congenital malformations of face and neck
Q180	Sinus, fistula and cyst of branchial cleft
Q181	Preauricular sinus and cyst
Q182	Other branchial cleft malformations
Q183	Webbing of neck
Q184	Macrostomia
Q185	Microstomia
Q186	Macrocheilia
Q187	Microcheilia
Q188	Other specified congenital malformations of face and neck
Q189	Congenital malformation of face and neck, unspecified
Q20	Congenital malformations of cardiac chambers and connections
Q200	Common arterial trunk
Q201	Double outlet right ventricle
Q202	Double outlet left ventricle
Q203	Discordant ventriculoarterial connection
Q204	Double inlet ventricle
Q205	Discordant atrioventricular connection
Q206	Isomerism of atrial appendages
Q208	Other congenital malformations of cardiac chambers and connections
Q209	Congenital malformation of cardiac chambers and connections, unspecified
Q21	Congenital malformations of cardiac septa
Q210	Ventricular septal defect
Q211	Atrial septal defect
Q212	Atrioventricular septal defect
Q213	Tetralogy of Fallot
Q214	Aortopulmonary septal defect
Q218	Other congenital malformations of cardiac septa
Q219	Congenital malformation of cardiac septum, unspecified
Q22	Congenital malformations of pulmonary and tricuspid valves
Q220	Pulmonary valve atresia
Q221	Congenital pulmonary valve stenosis
Q222	Congenital pulmonary valve insufficiency
Q223	Other congenital malformations of pulmonary valve
Q224	Congenital tricuspid stenosis
Q225	Ebstein's anomaly
Q226	Hypoplastic right heart syndrome
Q228	Other congenital malformations of tricuspid valve
Q229	Congenital malformation of tricuspid valve, unspecified
Q23	Congenital malformations of aortic and mitral valves
Q230	Congenital stenosis of aortic valve
Q231	Congenital insufficiency of aortic valve
Q232	Congenital mitral stenosis
Q233	Congenital mitral insufficiency
Q234	Hypoplastic left heart syndrome
Q238	Other congenital malformations of aortic and mitral valves
Q239	Congenital malformation of aortic and mitral valves, unspecified
Q24	Other congenital malformations of heart
Q240	Dextrocardia
Q241	Levocardia
Q242	Cor triatriatum
Q243	Pulmonary infundibular stenosis
Q244	Congenital subaortic stenosis
Q245	Malformation of coronary vessels
Q246	Congenital heart block
Q248	Other specified congenital malformations of heart
Q249	Congenital malformation of heart, unspecified
Q25	Congenital malformations of great arteries
Q250	Patent ductus arteriosus
Q251	Coarctation of aorta
Q252	Atresia of aorta
Q2521	Interruption of aortic arch
Q2529	Other atresia of aorta
Q253	Supravalvular aortic stenosis
Q254	Other congenital malformations of aorta
Q2540	Congenital malformation of aorta unspecified
Q2541	Absence and aplasia of aorta
Q2542	Hypoplasia of aorta
Q2543	Congenital aneurysm of aorta
Q2544	Congenital dilation of aorta
Q2545	Double aortic arch
Q2546	Tortuous aortic arch
Q2547	Right aortic arch
Q2548	Anomalous origin of subclavian artery
Q2549	Other congenital malformations of aorta
Q255	Atresia of pulmonary artery
Q256	Stenosis of pulmonary artery
Q257	Other congenital malformations of pulmonary artery
Q2571	Coarctation of pulmonary artery
Q2572	Congenital pulmonary arteriovenous malformation
Q2579	Other congenital malformations of pulmonary artery
Q258	Other congenital malformations of other great arteries
Q259	Congenital malformation of great arteries, unspecified
Q26	Congenital malformations of great veins
Q260	Congenital stenosis of vena cava
Q261	Persistent left superior vena cava
Q262	Total anomalous pulmonary venous connection
Q263	Partial anomalous pulmonary venous connection
Q264	Anomalous pulmonary venous connection, unspecified
Q265	Anomalous portal venous connection
Q266	Portal vein-hepatic artery fistula
Q268	Other congenital malformations of great veins
Q269	Congenital malformation of great vein, unspecified
Q27	Other congenital malformations of peripheral vascular system
Q270	Congenital absence and hypoplasia of umbilical artery
Q271	Congenital renal artery stenosis
Q272	Other congenital malformations of renal artery
Q273	Arteriovenous malformation (peripheral)
Q2730	Arteriovenous malformation, site unspecified
Q2731	Arteriovenous malformation of vessel of upper limb
Q2732	Arteriovenous malformation of vessel of lower limb
Q2733	Arteriovenous malformation of digestive system vessel
Q2734	Arteriovenous malformation of renal vessel
Q2739	Arteriovenous malformation, other site
Q274	Congenital phlebectasia
Q278	Other specified congenital malformations of peripheral vascular system
Q279	Congenital malformation of peripheral vascular system, unspecified
Q28	Other congenital malformations of circulatory system
Q280	Arteriovenous malformation of precerebral vessels
Q281	Other malformations of precerebral vessels
Q282	Arteriovenous malformation of cerebral vessels
Q283	Other malformations of cerebral vessels
Q288	Other specified congenital malformations of circulatory system
Q289	Congenital malformation of circulatory system, unspecified
Q30	Congenital malformations of nose
Q300	Choanal atresia
Q301	Agenesis and underdevelopment of nose
Q302	Fissured, notched and cleft nose
Q303	Congenital perforated nasal septum
Q308	Other congenital malformations of nose
Q309	Congenital malformation of nose, unspecified
Q31	Congenital malformations of larynx
Q310	Web of larynx
Q311	Congenital subglottic stenosis
Q312	Laryngeal hypoplasia
Q313	Laryngocele
Q315	Congenital laryngomalacia
Q318	Other congenital malformations of larynx
Q319	Congenital malformation of larynx, unspecified
Q32	Congenital malformations of trachea and bronchus
Q320	Congenital tracheomalacia
Q321	Other congenital malformations of trachea
Q322	Congenital bronchomalacia
Q323	Congenital stenosis of bronchus
Q324	Other congenital malformations of bronchus
Q33	Congenital malformations of lung
Q330	Congenital cystic lung
Q331	Accessory lobe of lung
Q332	Sequestration of lung
Q333	Agenesis of lung
Q334	Congenital bronchiectasis
Q335	Ectopic tissue in lung
Q336	Congenital hypoplasia and dysplasia of lung
Q338	Other congenital malformations of lung
Q339	Congenital malformation of lung, unspecified
Q34	Other congenital malformations of respiratory system
Q340	Anomaly of pleura
Q341	Congenital cyst of mediastinum
Q348	Other specified congenital malformations of respiratory system
Q349	Congenital malformation of respiratory system, unspecified
Q35	Cleft palate
Q351	Cleft hard palate
Q353	Cleft soft palate
Q355	Cleft hard palate with cleft soft palate
Q357	Cleft uvula
Q359	Cleft palate, unspecified
Q36	Cleft lip
Q360	Cleft lip, bilateral
Q361	Cleft lip, median
Q369	Cleft lip, unilateral
Q37	Cleft palate with cleft lip
Q370	Cleft hard palate with bilateral cleft lip
Q371	Cleft hard palate with unilateral cleft lip
Q372	Cleft soft palate with bilateral cleft lip
Q373	Cleft soft palate with unilateral cleft lip
Q374	Cleft hard and soft palate with bilateral cleft lip
Q375	Cleft hard and soft palate with unilateral cleft lip
Q378	Unspecified cleft palate with bilateral cleft lip
Q379	Unspecified cleft palate with unilateral cleft lip
Q38	Other congenital malformations of tongue, mouth and pharynx
Q380	Congenital malformations of lips, not elsewhere classified
Q381	Ankyloglossia
Q382	Macroglossia
Q383	Other congenital malformations of tongue
Q384	Congenital malformations of salivary glands and ducts
Q385	Congenital malformations of palate, not elsewhere classified
Q386	Other congenital malformations of mouth
Q387	Congenital pharyngeal pouch
Q388	Other congenital malformations of pharynx
Q39	Congenital malformations of esophagus
Q390	Atresia of esophagus without fistula
Q391	Atresia of esophagus with tracheo-esophageal fistula
Q392	Congenital tracheo-esophageal fistula without atresia
Q393	Congenital stenosis and stricture of esophagus
Q394	Esophageal web
Q395	Congenital dilatation of esophagus
Q396	Congenital diverticulum of esophagus
Q398	Other congenital malformations of esophagus
Q399	Congenital malformation of esophagus, unspecified
Q40	Other congenital malformations of upper alimentary tract
Q400	Congenital hypertrophic pyloric stenosis
Q401	Congenital hiatus hernia
Q402	Other specified congenital malformations of stomach
Q403	Congenital malformation of stomach, unspecified
Q408	Other specified congenital malformations of upper alimentary tract
Q409	Congenital malformation of upper alimentary tract, unspecified
Q41	Congenital absence, atresia and stenosis of small intestine
Q410	Congenital absence, atresia and stenosis of duodenum
Q411	Congenital absence, atresia and stenosis of jejunum
Q412	Congenital absence, atresia and stenosis of ileum
Q418	Congenital absence, atresia and stenosis of other specified parts of small intestine
Q419	Congenital absence, atresia and stenosis of small intestine, part unspecified
Q42	Congenital absence, atresia and stenosis of large intestine
Q420	Congenital absence, atresia and stenosis of rectum with fistula
Q421	Congenital absence, atresia and stenosis of rectum without fistula
Q422	Congenital absence, atresia and stenosis of anus with fistula
Q423	Congenital absence, atresia and stenosis of anus without fistula
Q428	Congenital absence, atresia and stenosis of other parts of large intestine
Q429	Congenital absence, atresia and stenosis of large intestine, part unspecified
Q43	Other congenital malformations of intestine
Q430	Meckel's diverticulum (displaced) (hypertrophic)
Q431	Hirschsprung's disease
Q432	Other congenital functional disorders of colon
Q433	Congenital malformations of intestinal fixation
Q434	Duplication of intestine
Q435	Ectopic anus
Q436	Congenital fistula of rectum and anus
Q437	Persistent cloaca
Q438	Other specified congenital malformations of intestine
Q439	Congenital malformation of intestine, unspecified
Q44	Congenital malformations of gallbladder, bile ducts and liver
Q440	Agenesis, aplasia and hypoplasia of gallbladder
Q441	Other congenital malformations of gallbladder
Q442	Atresia of bile ducts
Q443	Congenital stenosis and stricture of bile ducts
Q444	Choledochal cyst
Q445	Other congenital malformations of bile ducts
Q446	Cystic disease of liver
Q447	Other congenital malformations of liver
Q45	Other congenital malformations of digestive system
Q450	Agenesis, aplasia and hypoplasia of pancreas
Q451	Annular pancreas
Q452	Congenital pancreatic cyst
Q453	Other congenital malformations of pancreas and pancreatic duct
Q458	Other specified congenital malformations of digestive system
Q459	Congenital malformation of digestive system, unspecified
Q50	Congenital malformations of ovaries, fallopian tubes and broad ligaments
Q500	Congenital absence of ovary
Q5001	Congenital absence of ovary, unilateral
Q5002	Congenital absence of ovary, bilateral
Q501	Developmental ovarian cyst
Q502	Congenital torsion of ovary
Q503	Other congenital malformations of ovary
Q5031	Accessory ovary
Q5032	Ovarian streak
Q5039	Other congenital malformation of ovary
Q504	Embryonic cyst of fallopian tube
Q505	Embryonic cyst of broad ligament
Q506	Other congenital malformations of fallopian tube and broad ligament
Q51	Congenital malformations of uterus and cervix
Q510	Agenesis and aplasia of uterus
Q511	Doubling of uterus with doubling of cervix and vagina
Q5110	Doubling of uterus with doubling of cervix and vagina without obstruction
Q5111	Doubling of uterus with doubling of cervix and vagina with obstruction
Q512	Other doubling of uterus
Q5120	Other doubling of uterus, unspecified
Q5121	Other complete doubling of uterus
Q5122	Other partial doubling of uterus
Q5128	Other doubling of uterus, other specified
Q513	Bicornate uterus
Q514	Unicornate uterus
Q515	Agenesis and aplasia of cervix
Q516	Embryonic cyst of cervix
Q517	Congenital fistulae between uterus and digestive and urinary tracts
Q518	Other congenital malformations of uterus and cervix
Q5181	Other congenital malformations of uterus
Q51810	Arcuate uterus
Q51811	Hypoplasia of uterus
Q51818	Other congenital malformations of uterus
Q5182	Other congenital malformations of cervix
Q51820	Cervical duplication
Q51821	Hypoplasia of cervix
Q51828	Other congenital malformations of cervix
Q519	Congenital malformation of uterus and cervix, unspecified
Q52	Other congenital malformations of female genitalia
Q520	Congenital absence of vagina
Q521	Doubling of vagina
Q5210	Doubling of vagina, unspecified
Q5211	Transverse vaginal septum
Q5212	Longitudinal vaginal septum
Q52120	Longitudinal vaginal septum, nonobstructing
Q52121	Longitudinal vaginal septum, obstructing, right side
Q52122	Longitudinal vaginal septum, obstructing, left side
Q52123	Longitudinal vaginal septum, microperforate, right side
Q52124	Longitudinal vaginal septum, microperforate, left side
Q52129	Other and unspecified longitudinal vaginal septum
Q522	Congenital rectovaginal fistula
Q523	Imperforate hymen
Q524	Other congenital malformations of vagina
Q525	Fusion of labia
Q526	Congenital malformation of clitoris
Q527	Other and unspecified congenital malformations of vulva
Q5270	Unspecified congenital malformations of vulva
Q5271	Congenital absence of vulva
Q5279	Other congenital malformations of vulva
Q528	Other specified congenital malformations of female genitalia
Q529	Congenital malformation of female genitalia, unspecified
Q53	Undescended and ectopic testicle
Q530	Ectopic testis
Q5300	Ectopic testis, unspecified
Q5301	Ectopic testis, unilateral
Q5302	Ectopic testes, bilateral
Q531	Undescended testicle, unilateral
Q5310	Unspecified undescended testicle, unilateral
Q5311	Abdominal testis, unilateral
Q53111	Unilateral intraabdominal testis
Q53112	Unilateral inguinal testis
Q5312	Ectopic perineal testis, unilateral
Q5313	Unilateral high scrotal testis
Q532	Undescended testicle, bilateral
Q5320	Undescended testicle, unspecified, bilateral
Q5321	Abdominal testis, bilateral
Q53211	Bilateral intraabdominal testes
Q53212	Bilateral inguinal testes
Q5322	Ectopic perineal testis, bilateral
Q5323	Bilateral high scrotal testes
Q539	Undescended testicle, unspecified
Q54	Hypospadias
Q540	Hypospadias, balanic
Q541	Hypospadias, penile
Q542	Hypospadias, penoscrotal
Q543	Hypospadias, perineal
Q544	Congenital chordee
Q548	Other hypospadias
Q549	Hypospadias, unspecified
Q55	Other congenital malformations of male genital organs
Q550	Absence and aplasia of testis
Q551	Hypoplasia of testis and scrotum
Q552	Other and unspecified congenital malformations of testis and scrotum
Q5520	Unspecified congenital malformations of testis and scrotum
Q5521	Polyorchism
Q5522	Retractile testis
Q5523	Scrotal transposition
Q5529	Other congenital malformations of testis and scrotum
Q553	Atresia of vas deferens
Q554	Other congenital malformations of vas deferens, epididymis, seminal vesicles and prostate
Q555	Congenital absence and aplasia of penis
Q556	Other congenital malformations of penis
Q5561	Curvature of penis (lateral)
Q5562	Hypoplasia of penis
Q5563	Congenital torsion of penis
Q5564	Hidden penis
Q5569	Other congenital malformation of penis
Q557	Congenital vasocutaneous fistula
Q558	Other specified congenital malformations of male genital organs
Q559	Congenital malformation of male genital organ, unspecified
Q56	Indeterminate sex and pseudohermaphroditism
Q560	Hermaphroditism, not elsewhere classified
Q561	Male pseudohermaphroditism, not elsewhere classified
Q562	Female pseudohermaphroditism, not elsewhere classified
Q563	Pseudohermaphroditism, unspecified
Q564	Indeterminate sex, unspecified
Q60	Renal agenesis and other reduction defects of kidney
Q600	Renal agenesis, unilateral
Q601	Renal agenesis, bilateral
Q602	Renal agenesis, unspecified
Q603	Renal hypoplasia, unilateral
Q604	Renal hypoplasia, bilateral
Q605	Renal hypoplasia, unspecified
Q606	Potter's syndrome
Q61	Cystic kidney disease
Q610	Congenital renal cyst
Q6100	Congenital renal cyst, unspecified
Q6101	Congenital single renal cyst
Q6102	Congenital multiple renal cysts
Q611	Polycystic kidney, infantile type
Q6111	Cystic dilatation of collecting ducts
Q6119	Other polycystic kidney, infantile type
Q612	Polycystic kidney, adult type
Q613	Polycystic kidney, unspecified
Q614	Renal dysplasia
Q615	Medullary cystic kidney
Q618	Other cystic kidney diseases
Q619	Cystic kidney disease, unspecified
Q62	Congenital obstructive defects of renal pelvis and congenital malformations of ureter
Q620	Congenital hydronephrosis
Q621	Congenital occlusion of ureter
Q6210	Congenital occlusion of ureter, unspecified
Q6211	Congenital occlusion of ureteropelvic junction
Q6212	Congenital occlusion of ureterovesical orifice
Q622	Congenital megaureter
Q623	Other obstructive defects of renal pelvis and ureter
Q6231	Congenital ureterocele, orthotopic
Q6232	Cecoureterocele
Q6239	Other obstructive defects of renal pelvis and ureter
Q624	Agenesis of ureter
Q625	Duplication of ureter
Q626	Malposition of ureter
Q6260	Malposition of ureter, unspecified
Q6261	Deviation of ureter
Q6262	Displacement of ureter
Q6263	Anomalous implantation of ureter
Q6269	Other malposition of ureter
Q627	Congenital vesico-uretero-renal reflux
Q628	Other congenital malformations of ureter
Q63	Other congenital malformations of kidney
Q630	Accessory kidney
Q631	Lobulated, fused and horseshoe kidney
Q632	Ectopic kidney
Q633	Hyperplastic and giant kidney
Q638	Other specified congenital malformations of kidney
Q639	Congenital malformation of kidney, unspecified
Q64	Other congenital malformations of urinary system
Q640	Epispadias
Q641	Exstrophy of urinary bladder
Q6410	Exstrophy of urinary bladder, unspecified
Q6411	Supravesical fissure of urinary bladder
Q6412	Cloacal extrophy of urinary bladder
Q6419	Other exstrophy of urinary bladder
Q642	Congenital posterior urethral valves
Q643	Other atresia and stenosis of urethra and bladder neck
Q6431	Congenital bladder neck obstruction
Q6432	Congenital stricture of urethra
Q6433	Congenital stricture of urinary meatus
Q6439	Other atresia and stenosis of urethra and bladder neck
Q644	Malformation of urachus
Q645	Congenital absence of bladder and urethra
Q646	Congenital diverticulum of bladder
Q647	Other and unspecified congenital malformations of bladder and urethra
Q6470	Unspecified congenital malformation of bladder and urethra
Q6471	Congenital prolapse of urethra
Q6472	Congenital prolapse of urinary meatus
Q6473	Congenital urethrorectal fistula
Q6474	Double urethra
Q6475	Double urinary meatus
Q6479	Other congenital malformations of bladder and urethra
Q648	Other specified congenital malformations of urinary system
Q649	Congenital malformation of urinary system, unspecified
Q65	Congenital deformities of hip
Q650	Congenital dislocation of hip, unilateral
Q6500	Congenital dislocation of unspecified hip, unilateral
Q6501	Congenital dislocation of right hip, unilateral
Q6502	Congenital dislocation of left hip, unilateral
Q651	Congenital dislocation of hip, bilateral
Q652	Congenital dislocation of hip, unspecified
Q653	Congenital partial dislocation of hip, unilateral
Q6530	Congenital partial dislocation of unspecified hip, unilateral
Q6531	Congenital partial dislocation of right hip, unilateral
Q6532	Congenital partial dislocation of left hip, unilateral
Q654	Congenital partial dislocation of hip, bilateral
Q655	Congenital partial dislocation of hip, unspecified
Q656	Congenital unstable hip
Q658	Other congenital deformities of hip
Q6581	Congenital coxa valga
Q6582	Congenital coxa vara
Q6589	Other specified congenital deformities of hip
Q659	Congenital deformity of hip, unspecified
Q66	Congenital deformities of feet
Q660	Congenital talipes equinovarus
Q6600	Congenital talipes equinovarus, unspecified foot
Q6601	Congenital talipes equinovarus, right foot
Q6602	Congenital talipes equinovarus, left foot
Q661	Congenital talipes calcaneovarus
Q6610	Congenital talipes calcaneovarus, unspecified foot
Q6611	Congenital talipes calcaneovarus, right foot
Q6612	Congenital talipes calcaneovarus, left foot
Q662	Congenital metatarsus (primus) varus
Q6621	Congenital metatarsus primus varus
Q66211	Congenital metatarsus primus varus, right foot
Q66212	Congenital metatarsus primus varus, left foot
Q66219	Congenital metatarsus primus varus, unspecified foot
Q6622	Congenital metatarsus adductus
Q66221	Congenital metatarsus adductus, right foot
Q66222	Congenital metatarsus adductus, left foot
Q66229	Congenital metatarsus adductus, unspecified foot
Q663	Other congenital varus deformities of feet
Q6630	Other congenital varus deformities of feet, unspecified foot
Q6631	Other congenital varus deformities of feet, right foot
Q6632	Other congenital varus deformities of feet, left foot
Q664	Congenital talipes calcaneovalgus
Q6640	Congenital talipes calcaneovalgus, unspecified foot
Q6641	Congenital talipes calcaneovalgus, right foot
Q6642	Congenital talipes calcaneovalgus, left foot
Q665	Congenital pes planus
Q6650	Congenital pes planus, unspecified foot
Q6651	Congenital pes planus, right foot
Q6652	Congenital pes planus, left foot
Q666	Other congenital valgus deformities of feet
Q667	Congenital pes cavus
Q6670	Congenital pes cavus, unspecified foot
Q6671	Congenital pes cavus, right foot
Q6672	Congenital pes cavus, left foot
Q668	Other congenital deformities of feet
Q6680	Congenital vertical talus deformity, unspecified foot
Q6681	Congenital vertical talus deformity, right foot
Q6682	Congenital vertical talus deformity, left foot
Q6689	Other specified congenital deformities of feet
Q669	Congenital deformity of feet, unspecified
Q6690	Congenital deformity of feet, unspecified, unspecified foot
Q6691	Congenital deformity of feet, unspecified, right foot
Q6692	Congenital deformity of feet, unspecified, left foot
Q67	Congenital musculoskeletal deformities of head, face, spine and chest
Q670	Congenital facial asymmetry
Q671	Congenital compression facies
Q672	Dolichocephaly
Q673	Plagiocephaly
Q674	Other congenital deformities of skull, face and jaw
Q675	Congenital deformity of spine
Q676	Pectus excavatum
Q677	Pectus carinatum
Q678	Other congenital deformities of chest
Q68	Other congenital musculoskeletal deformities
Q680	Congenital deformity of sternocleidomastoid muscle
Q681	Congenital deformity of finger(s) and hand
Q682	Congenital deformity of knee
Q683	Congenital bowing of femur
Q684	Congenital bowing of tibia and fibula
Q685	Congenital bowing of long bones of leg, unspecified
Q686	Discoid meniscus
Q688	Other specified congenital musculoskeletal deformities
Q69	Polydactyly
Q690	Accessory finger(s)
Q691	Accessory thumb(s)
Q692	Accessory toe(s)
Q699	Polydactyly, unspecified
Q70	Syndactyly
Q700	Fused fingers
Q7000	Fused fingers, unspecified hand
Q7001	Fused fingers, right hand
Q7002	Fused fingers, left hand
Q7003	Fused fingers, bilateral
Q701	Webbed fingers
Q7010	Webbed fingers, unspecified hand
Q7011	Webbed fingers, right hand
Q7012	Webbed fingers, left hand
Q7013	Webbed fingers, bilateral
Q702	Fused toes
Q7020	Fused toes, unspecified foot
Q7021	Fused toes, right foot
Q7022	Fused toes, left foot
Q7023	Fused toes, bilateral
Q703	Webbed toes
Q7030	Webbed toes, unspecified foot
Q7031	Webbed toes, right foot
Q7032	Webbed toes, left foot
Q7033	Webbed toes, bilateral
Q704	Polysyndactyly, unspecified
Q709	Syndactyly, unspecified
Q71	Reduction defects of upper limb
Q710	Congenital complete absence of upper limb
Q7100	Congenital complete absence of unspecified upper limb
Q7101	Congenital complete absence of right upper limb
Q7102	Congenital complete absence of left upper limb
Q7103	Congenital complete absence of upper limb, bilateral
Q711	Congenital absence of upper arm and forearm with hand present
Q7110	Congenital absence of unspecified upper arm and forearm with hand present
Q7111	Congenital absence of right upper arm and forearm with hand present
Q7112	Congenital absence of left upper arm and forearm with hand present
Q7113	Congenital absence of upper arm and forearm with hand present, bilateral
Q712	Congenital absence of both forearm and hand
Q7120	Congenital absence of both forearm and hand, unspecified upper limb
Q7121	Congenital absence of both forearm and hand, right upper limb
Q7122	Congenital absence of both forearm and hand, left upper limb
Q7123	Congenital absence of both forearm and hand, bilateral
Q713	Congenital absence of hand and finger
Q7130	Congenital absence of unspecified hand and finger
Q7131	Congenital absence of right hand and finger
Q7132	Congenital absence of left hand and finger
Q7133	Congenital absence of hand and finger, bilateral
Q714	Longitudinal reduction defect of radius
Q7140	Longitudinal reduction defect of unspecified radius
Q7141	Longitudinal reduction defect of right radius
Q7142	Longitudinal reduction defect of left radius
Q7143	Longitudinal reduction defect of radius, bilateral
Q715	Longitudinal reduction defect of ulna
Q7150	Longitudinal reduction defect of unspecified ulna
Q7151	Longitudinal reduction defect of right ulna
Q7152	Longitudinal reduction defect of left ulna
Q7153	Longitudinal reduction defect of ulna, bilateral
Q716	Lobster-claw hand
Q7160	Lobster-claw hand, unspecified hand
Q7161	Lobster-claw right hand
Q7162	Lobster-claw left hand
Q7163	Lobster-claw hand, bilateral
Q718	Other reduction defects of upper limb
Q7181	Congenital shortening of upper limb
Q71811	Congenital shortening of right upper limb
Q71812	Congenital shortening of left upper limb
Q71813	Congenital shortening of upper limb, bilateral
Q71819	Congenital shortening of unspecified upper limb
Q7189	Other reduction defects of upper limb
Q71891	Other reduction defects of right upper limb
Q71892	Other reduction defects of left upper limb
Q71893	Other reduction defects of upper limb, bilateral
Q71899	Other reduction defects of unspecified upper limb
Q719	Unspecified reduction defect of upper limb
Q7190	Unspecified reduction defect of unspecified upper limb
Q7191	Unspecified reduction defect of right upper limb
Q7192	Unspecified reduction defect of left upper limb
Q7193	Unspecified reduction defect of upper limb, bilateral
Q72	Reduction defects of lower limb
Q720	Congenital complete absence of lower limb
Q7200	Congenital complete absence of unspecified lower limb
Q7201	Congenital complete absence of right lower limb
Q7202	Congenital complete absence of left lower limb
Q7203	Congenital complete absence of lower limb, bilateral
Q721	Congenital absence of thigh and lower leg with foot present
Q7210	Congenital absence of unspecified thigh and lower leg with foot present
Q7211	Congenital absence of right thigh and lower leg with foot present
Q7212	Congenital absence of left thigh and lower leg with foot present
Q7213	Congenital absence of thigh and lower leg with foot present, bilateral
Q722	Congenital absence of both lower leg and foot
Q7220	Congenital absence of both lower leg and foot, unspecified lower limb
Q7221	Congenital absence of both lower leg and foot, right lower limb
Q7222	Congenital absence of both lower leg and foot, left lower limb
Q7223	Congenital absence of both lower leg and foot, bilateral
Q723	Congenital absence of foot and toe(s)
Q7230	Congenital absence of unspecified foot and toe(s)
Q7231	Congenital absence of right foot and toe(s)
Q7232	Congenital absence of left foot and toe(s)
Q7233	Congenital absence of foot and toe(s), bilateral
Q724	Longitudinal reduction defect of femur
Q7240	Longitudinal reduction defect of unspecified femur
Q7241	Longitudinal reduction defect of right femur
Q7242	Longitudinal reduction defect of left femur
Q7243	Longitudinal reduction defect of femur, bilateral
Q725	Longitudinal reduction defect of tibia
Q7250	Longitudinal reduction defect of unspecified tibia
Q7251	Longitudinal reduction defect of right tibia
Q7252	Longitudinal reduction defect of left tibia
Q7253	Longitudinal reduction defect of tibia, bilateral
Q726	Longitudinal reduction defect of fibula
Q7260	Longitudinal reduction defect of unspecified fibula
Q7261	Longitudinal reduction defect of right fibula
Q7262	Longitudinal reduction defect of left fibula
Q7263	Longitudinal reduction defect of fibula, bilateral
Q727	Split foot
Q7270	Split foot, unspecified lower limb
Q7271	Split foot, right lower limb
Q7272	Split foot, left lower limb
Q7273	Split foot, bilateral
Q728	Other reduction defects of lower limb
Q7281	Congenital shortening of lower limb
Q72811	Congenital shortening of right lower limb
Q72812	Congenital shortening of left lower limb
Q72813	Congenital shortening of lower limb, bilateral
Q72819	Congenital shortening of unspecified lower limb
Q7289	Other reduction defects of lower limb
Q72891	Other reduction defects of right lower limb
Q72892	Other reduction defects of left lower limb
Q72893	Other reduction defects of lower limb, bilateral
Q72899	Other reduction defects of unspecified lower limb
Q729	Unspecified reduction defect of lower limb
Q7290	Unspecified reduction defect of unspecified lower limb
Q7291	Unspecified reduction defect of right lower limb
Q7292	Unspecified reduction defect of left lower limb
Q7293	Unspecified reduction defect of lower limb, bilateral
Q73	Reduction defects of unspecified limb
Q730	Congenital absence of unspecified limb(s)
Q731	Phocomelia, unspecified limb(s)
Q738	Other reduction defects of unspecified limb(s)
Q74	Other congenital malformations of limb(s)
Q740	Other congenital malformations of upper limb(s), including shoulder girdle
Q741	Congenital malformation of knee
Q742	Other congenital malformations of lower limb(s), including pelvic girdle
Q743	Arthrogryposis multiplex congenita
Q748	Other specified congenital malformations of limb(s)
Q749	Unspecified congenital malformation of limb(s)
Q75	Other congenital malformations of skull and face bones
Q750	Craniosynostosis
Q751	Craniofacial dysostosis
Q752	Hypertelorism
Q753	Macrocephaly
Q754	Mandibulofacial dysostosis
Q755	Oculomandibular dysostosis
Q758	Other specified congenital malformations of skull and face bones
Q759	Congenital malformation of skull and face bones, unspecified
Q76	Congenital malformations of spine and bony thorax
Q760	Spina bifida occulta
Q761	Klippel-Feil syndrome
Q762	Congenital spondylolisthesis
Q763	Congenital scoliosis due to congenital bony malformation
Q764	Other congenital malformations of spine, not associated with scoliosis
Q7641	Congenital kyphosis
Q76411	Congenital kyphosis, occipito-atlanto-axial region
Q76412	Congenital kyphosis, cervical region
Q76413	Congenital kyphosis, cervicothoracic region
Q76414	Congenital kyphosis, thoracic region
Q76415	Congenital kyphosis, thoracolumbar region
Q76419	Congenital kyphosis, unspecified region
Q7642	Congenital lordosis
Q76425	Congenital lordosis, thoracolumbar region
Q76426	Congenital lordosis, lumbar region
Q76427	Congenital lordosis, lumbosacral region
Q76428	Congenital lordosis, sacral and sacrococcygeal region
Q76429	Congenital lordosis, unspecified region
Q7649	Other congenital malformations of spine, not associated with scoliosis
Q765	Cervical rib
Q766	Other congenital malformations of ribs
Q767	Congenital malformation of sternum
Q768	Other congenital malformations of bony thorax
Q769	Congenital malformation of bony thorax, unspecified
Q77	Osteochondrodysplasia with defects of growth of tubular bones and spine
Q770	Achondrogenesis
Q771	Thanatophoric short stature
Q772	Short rib syndrome
Q773	Chondrodysplasia punctata
Q774	Achondroplasia
Q775	Diastrophic dysplasia
Q776	Chondroectodermal dysplasia
Q777	Spondyloepiphyseal dysplasia
Q778	Other osteochondrodysplasia with defects of growth of tubular bones and spine
Q779	Osteochondrodysplasia with defects of growth of tubular bones and spine, unspecified
Q78	Other osteochondrodysplasias
Q780	Osteogenesis imperfecta
Q781	Polyostotic fibrous dysplasia
Q782	Osteopetrosis
Q783	Progressive diaphyseal dysplasia
Q784	Enchondromatosis
Q785	Metaphyseal dysplasia
Q786	Multiple congenital exostoses
Q788	Other specified osteochondrodysplasias
Q789	Osteochondrodysplasia, unspecified
Q79	Congenital malformations of musculoskeletal system, not elsewhere classified
Q790	Congenital diaphragmatic hernia
Q791	Other congenital malformations of diaphragm
Q792	Exomphalos
Q793	Gastroschisis
Q794	Prune belly syndrome
Q795	Other congenital malformations of abdominal wall
Q7951	Congenital hernia of bladder
Q7959	Other congenital malformations of abdominal wall
Q796	Ehlers-Danlos syndrome
Q7960	Ehlers-Danlos syndrome, unspecified
Q7961	Classical Ehlers-Danlos syndrome
Q7962	Hypermobile Ehlers-Danlos syndrome
Q7963	Vascular Ehlers-Danlos syndrome
Q7969	Other Ehlers-Danlos syndromes
Q798	Other congenital malformations of musculoskeletal system
Q799	Congenital malformation of musculoskeletal system, unspecified
Q80	Congenital ichthyosis
Q800	Ichthyosis vulgaris
Q801	X-linked ichthyosis
Q802	Lamellar ichthyosis
Q803	Congenital bullous ichthyosiform erythroderma
Q804	Harlequin fetus
Q808	Other congenital ichthyosis
Q809	Congenital ichthyosis, unspecified
Q81	Epidermolysis bullosa
Q810	Epidermolysis bullosa simplex
Q811	Epidermolysis bullosa letalis
Q812	Epidermolysis bullosa dystrophica
Q818	Other epidermolysis bullosa
Q819	Epidermolysis bullosa, unspecified
Q82	Other congenital malformations of skin
Q820	Hereditary lymphedema
Q821	Xeroderma pigmentosum
Q822	Mastocytosis
Q823	Incontinentia pigmenti
Q824	Ectodermal dysplasia (anhidrotic)
Q825	Congenital non-neoplastic nevus
Q826	Congenital sacral dimple
Q828	Other specified congenital malformations of skin
Q829	Congenital malformation of skin, unspecified
Q83	Congenital malformations of breast
Q830	Congenital absence of breast with absent nipple
Q831	Accessory breast
Q832	Absent nipple
Q833	Accessory nipple
Q838	Other congenital malformations of breast
Q839	Congenital malformation of breast, unspecified
Q84	Other congenital malformations of integument
Q840	Congenital alopecia
Q841	Congenital morphological disturbances of hair, not elsewhere classified
Q842	Other congenital malformations of hair
Q843	Anonychia
Q844	Congenital leukonychia
Q845	Enlarged and hypertrophic nails
Q846	Other congenital malformations of nails
Q848	Other specified congenital malformations of integument
Q849	Congenital malformation of integument, unspecified
Q85	Phakomatoses, not elsewhere classified
Q850	Neurofibromatosis (nonmalignant)
Q8500	Neurofibromatosis, unspecified
Q8501	Neurofibromatosis, type 1
Q8502	Neurofibromatosis, type 2
Q8503	Schwannomatosis
Q8509	Other neurofibromatosis
Q851	Tuberous sclerosis
Q858	Other phakomatoses, not elsewhere classified
Q859	Phakomatosis, unspecified
Q86	Congenital malformation syndromes due to known exogenous causes, not elsewhere classified
Q860	Fetal alcohol syndrome (dysmorphic)
Q861	Fetal hydantoin syndrome
Q862	Dysmorphism due to warfarin
Q868	Other congenital malformation syndromes due to known exogenous causes
Q87	Other specified congenital malformation syndromes affecting multiple systems
Q870	Congenital malformation syndromes predominantly affecting facial appearance
Q871	Congenital malformation syndromes predominantly associated with short stature
Q8711	Prader-Willi syndrome
Q8719	Other congenital malformation syndromes predominantly associated with short stature
Q872	Congenital malformation syndromes predominantly involving limbs
Q873	Congenital malformation syndromes involving early overgrowth
Q874	Marfan's syndrome
Q8740	Marfan's syndrome, unspecified
Q8741	Marfan's syndrome with cardiovascular manifestations
Q87410	Marfan's syndrome with aortic dilation
Q87418	Marfan's syndrome with other cardiovascular manifestations
Q8742	Marfan's syndrome with ocular manifestations
Q8743	Marfan's syndrome with skeletal manifestation
Q875	Other congenital malformation syndromes with other skeletal changes
Q878	Other specified congenital malformation syndromes, not elsewhere classified
Q8781	Alport syndrome
Q8782	Arterial tortuosity syndrome
Q8789	Other specified congenital malformation syndromes, not elsewhere classified
Q89	Other congenital malformations, not elsewhere classified
Q890	Congenital absence and malformations of spleen
Q8901	Asplenia (congenital)
Q8909	Congenital malformations of spleen
Q891	Congenital malformations of adrenal gland
Q892	Congenital malformations of other endocrine glands
Q893	Situs inversus
Q894	Conjoined twins
Q897	Multiple congenital malformations, not elsewhere classified
Q898	Other specified congenital malformations
Q899	Congenital malformation, unspecified
