# Supplementary material for: Prevalence and Correlates of Firearm Screening and Safety Counseling in Pediatric Primary Care
Source: J Community Health. 2025 Jun 1;50(5):959–64. doi: 10.1007/s10900-025-01487-1 (PMC12474701; doi:10.1007/s10900-025-01487-1)
Supplement: Supplementary file 11 — Supplementary Material 11 [file 10900_2025_1487_MOESM11_ESM.xlsx]

## Sheet: all_codes
CODE	FULL_DESCRIPTION
F70	Mild intellectual disabilities
F71	Moderate intellectual disabilities
F72	Severe intellectual disabilities
F73	Profound intellectual disabilities
F78	Other intellectual disabilities
F78A	Other genetic related intellectual disabilities
F78A1	SYNGAP1-related intellectual disability
F78A9	Other genetic related intellectual disability
F79	Unspecified intellectual disabilities
F80	Specific developmental disorders of speech and language
F800	Phonological disorder
F801	Expressive language disorder
F802	Mixed receptive-expressive language disorder
F804	Speech and language development delay due to hearing loss
F808	Other developmental disorders of speech and language
F8081	Childhood onset fluency disorder
F8082	Social pragmatic communication disorder
F8089	Other developmental disorders of speech and language
F809	Developmental disorder of speech and language, unspecified
F81	Specific developmental disorders of scholastic skills
F810	Specific reading disorder
F812	Mathematics disorder
F818	Other developmental disorders of scholastic skills
F8181	Disorder of written expression
F8189	Other developmental disorders of scholastic skills
F819	Developmental disorder of scholastic skills, unspecified
F82	Specific developmental disorder of motor function
F84	Pervasive developmental disorders
F840	Autistic disorder
F842	Rett's syndrome
F843	Other childhood disintegrative disorder
F845	Asperger's syndrome
F848	Other pervasive developmental disorders
F849	Pervasive developmental disorder, unspecified
F88	Other disorders of psychological development
F89	Unspecified disorder of psychological development
H9325	Central auditory processing disorder
R480	Dyslexia and alexia
