# Supplementary material for: Prevalence and Correlates of Firearm Screening and Safety Counseling in Pediatric Primary Care
Source: J Community Health. 2025 Jun 1;50(5):959–64. doi: 10.1007/s10900-025-01487-1 (PMC12474701; doi:10.1007/s10900-025-01487-1)
Supplement: Supplementary file 12 — Supplementary Material 12 [file 10900_2025_1487_MOESM12_ESM.xlsx]

## Sheet: all_codes
CODE	FULL_DESCRIPTION
E08	Diabetes mellitus due to underlying condition
E080	Diabetes mellitus due to underlying condition with hyperosmolarity
E0800	Diabetes mellitus due to underlying condition with hyperosmolarity without nonketotic hyperglycemic-hyperosmolar coma (NKHHC)
E0801	Diabetes mellitus due to underlying condition with hyperosmolarity with coma
E081	Diabetes mellitus due to underlying condition with ketoacidosis
E0810	Diabetes mellitus due to underlying condition with ketoacidosis without coma
E0811	Diabetes mellitus due to underlying condition with ketoacidosis with coma
E082	Diabetes mellitus due to underlying condition with kidney complications
E0821	Diabetes mellitus due to underlying condition with diabetic nephropathy
E0822	Diabetes mellitus due to underlying condition with diabetic chronic kidney disease
E0829	Diabetes mellitus due to underlying condition with other diabetic kidney complication
E083	Diabetes mellitus due to underlying condition with ophthalmic complications
E0831	Diabetes mellitus due to underlying condition with unspecified diabetic retinopathy
E08311	Diabetes mellitus due to underlying condition with unspecified diabetic retinopathy with macular edema
E08319	Diabetes mellitus due to underlying condition with unspecified diabetic retinopathy without macular edema
E0832	Diabetes mellitus due to underlying condition with mild nonproliferative diabetic retinopathy
E08321	Diabetes mellitus due to underlying condition with mild nonproliferative diabetic retinopathy with macular edema
E083211	Diabetes mellitus due to underlying condition with mild nonproliferative diabetic retinopathy with macular edema, right eye
E083212	Diabetes mellitus due to underlying condition with mild nonproliferative diabetic retinopathy with macular edema, left eye
E083213	Diabetes mellitus due to underlying condition with mild nonproliferative diabetic retinopathy with macular edema, bilateral
E083219	Diabetes mellitus due to underlying condition with mild nonproliferative diabetic retinopathy with macular edema, unspecified eye
E08329	Diabetes mellitus due to underlying condition with mild nonproliferative diabetic retinopathy without macular edema
E083291	Diabetes mellitus due to underlying condition with mild nonproliferative diabetic retinopathy without macular edema, right eye
E083292	Diabetes mellitus due to underlying condition with mild nonproliferative diabetic retinopathy without macular edema, left eye
E083293	Diabetes mellitus due to underlying condition with mild nonproliferative diabetic retinopathy without macular edema, bilateral
E083299	Diabetes mellitus due to underlying condition with mild nonproliferative diabetic retinopathy without macular edema, unspecified eye
E0833	Diabetes mellitus due to underlying condition with moderate nonproliferative diabetic retinopathy
E08331	Diabetes mellitus due to underlying condition with moderate nonproliferative diabetic retinopathy with macular edema
E083311	Diabetes mellitus due to underlying condition with moderate nonproliferative diabetic retinopathy with macular edema, right eye
E083312	Diabetes mellitus due to underlying condition with moderate nonproliferative diabetic retinopathy with macular edema, left eye
E083313	Diabetes mellitus due to underlying condition with moderate nonproliferative diabetic retinopathy with macular edema, bilateral
E083319	Diabetes mellitus due to underlying condition with moderate nonproliferative diabetic retinopathy with macular edema, unspecified eye
E08339	Diabetes mellitus due to underlying condition with moderate nonproliferative diabetic retinopathy without macular edema
E083391	Diabetes mellitus due to underlying condition with moderate nonproliferative diabetic retinopathy without macular edema, right eye
E083392	Diabetes mellitus due to underlying condition with moderate nonproliferative diabetic retinopathy without macular edema, left eye
E083393	Diabetes mellitus due to underlying condition with moderate nonproliferative diabetic retinopathy without macular edema, bilateral
E083399	Diabetes mellitus due to underlying condition with moderate nonproliferative diabetic retinopathy without macular edema, unspecified eye
E0834	Diabetes mellitus due to underlying condition with severe nonproliferative diabetic retinopathy
E08341	Diabetes mellitus due to underlying condition with severe nonproliferative diabetic retinopathy with macular edema
E083411	Diabetes mellitus due to underlying condition with severe nonproliferative diabetic retinopathy with macular edema, right eye
E083412	Diabetes mellitus due to underlying condition with severe nonproliferative diabetic retinopathy with macular edema, left eye
E083413	Diabetes mellitus due to underlying condition with severe nonproliferative diabetic retinopathy with macular edema, bilateral
E083419	Diabetes mellitus due to underlying condition with severe nonproliferative diabetic retinopathy with macular edema, unspecified eye
E08349	Diabetes mellitus due to underlying condition with severe nonproliferative diabetic retinopathy without macular edema
E083491	Diabetes mellitus due to underlying condition with severe nonproliferative diabetic retinopathy without macular edema, right eye
E083492	Diabetes mellitus due to underlying condition with severe nonproliferative diabetic retinopathy without macular edema, left eye
E083493	Diabetes mellitus due to underlying condition with severe nonproliferative diabetic retinopathy without macular edema, bilateral
E083499	Diabetes mellitus due to underlying condition with severe nonproliferative diabetic retinopathy without macular edema, unspecified eye
E0835	Diabetes mellitus due to underlying condition with proliferative diabetic retinopathy
E08351	Diabetes mellitus due to underlying condition with proliferative diabetic retinopathy with macular edema
E083511	Diabetes mellitus due to underlying condition with proliferative diabetic retinopathy with macular edema, right eye
E083512	Diabetes mellitus due to underlying condition with proliferative diabetic retinopathy with macular edema, left eye
E083513	Diabetes mellitus due to underlying condition with proliferative diabetic retinopathy with macular edema, bilateral
E083519	Diabetes mellitus due to underlying condition with proliferative diabetic retinopathy with macular edema, unspecified eye
E08352	Diabetes mellitus due to underlying condition with proliferative diabetic retinopathy with traction retinal detachment involving the macula
E083521	Diabetes mellitus due to underlying condition with proliferative diabetic retinopathy with traction retinal detachment involving the macula, right eye
E083522	Diabetes mellitus due to underlying condition with proliferative diabetic retinopathy with traction retinal detachment involving the macula, left eye
E083523	Diabetes mellitus due to underlying condition with proliferative diabetic retinopathy with traction retinal detachment involving the macula, bilateral
E083529	Diabetes mellitus due to underlying condition with proliferative diabetic retinopathy with traction retinal detachment involving the macula, unspecified eye
E08353	Diabetes mellitus due to underlying condition with proliferative diabetic retinopathy with traction retinal detachment not involving the macula
E083531	Diabetes mellitus due to underlying condition with proliferative diabetic retinopathy with traction retinal detachment not involving the macula, right eye
E083532	Diabetes mellitus due to underlying condition with proliferative diabetic retinopathy with traction retinal detachment not involving the macula, left eye
E083533	Diabetes mellitus due to underlying condition with proliferative diabetic retinopathy with traction retinal detachment not involving the macula, bilateral
E083539	Diabetes mellitus due to underlying condition with proliferative diabetic retinopathy with traction retinal detachment not involving the macula, unspecified eye
E08354	Diabetes mellitus due to underlying condition with proliferative diabetic retinopathy with combined traction retinal detachment and rhegmatogenous retinal detachment
E083541	Diabetes mellitus due to underlying condition with proliferative diabetic retinopathy with combined traction retinal detachment and rhegmatogenous retinal detachment, right eye
E083542	Diabetes mellitus due to underlying condition with proliferative diabetic retinopathy with combined traction retinal detachment and rhegmatogenous retinal detachment, left eye
E083543	Diabetes mellitus due to underlying condition with proliferative diabetic retinopathy with combined traction retinal detachment and rhegmatogenous retinal detachment, bilateral
E083549	Diabetes mellitus due to underlying condition with proliferative diabetic retinopathy with combined traction retinal detachment and rhegmatogenous retinal detachment, unspecified eye
E08355	Diabetes mellitus due to underlying condition with stable proliferative diabetic retinopathy
E083551	Diabetes mellitus due to underlying condition with stable proliferative diabetic retinopathy, right eye
E083552	Diabetes mellitus due to underlying condition with stable proliferative diabetic retinopathy, left eye
E083553	Diabetes mellitus due to underlying condition with stable proliferative diabetic retinopathy, bilateral
E083559	Diabetes mellitus due to underlying condition with stable proliferative diabetic retinopathy, unspecified eye
E08359	Diabetes mellitus due to underlying condition with proliferative diabetic retinopathy without macular edema
E083591	Diabetes mellitus due to underlying condition with proliferative diabetic retinopathy without macular edema, right eye
E083592	Diabetes mellitus due to underlying condition with proliferative diabetic retinopathy without macular edema, left eye
E083593	Diabetes mellitus due to underlying condition with proliferative diabetic retinopathy without macular edema, bilateral
E083599	Diabetes mellitus due to underlying condition with proliferative diabetic retinopathy without macular edema, unspecified eye
E0836	Diabetes mellitus due to underlying condition with diabetic cataract
E0837	Diabetes mellitus due to underlying condition with diabetic macular edema, resolved following treatment
E0837X1	Diabetes mellitus due to underlying condition with diabetic macular edema, resolved following treatment, right eye
E0837X2	Diabetes mellitus due to underlying condition with diabetic macular edema, resolved following treatment, left eye
E0837X3	Diabetes mellitus due to underlying condition with diabetic macular edema, resolved following treatment, bilateral
E0837X9	Diabetes mellitus due to underlying condition with diabetic macular edema, resolved following treatment, unspecified eye
E0839	Diabetes mellitus due to underlying condition with other diabetic ophthalmic complication
E084	Diabetes mellitus due to underlying condition with neurological complications
E0840	Diabetes mellitus due to underlying condition with diabetic neuropathy, unspecified
E0841	Diabetes mellitus due to underlying condition with diabetic mononeuropathy
E0842	Diabetes mellitus due to underlying condition with diabetic polyneuropathy
E0843	Diabetes mellitus due to underlying condition with diabetic autonomic (poly)neuropathy
E0844	Diabetes mellitus due to underlying condition with diabetic amyotrophy
E0849	Diabetes mellitus due to underlying condition with other diabetic neurological complication
E085	Diabetes mellitus due to underlying condition with circulatory complications
E0851	Diabetes mellitus due to underlying condition with diabetic peripheral angiopathy without gangrene
E0852	Diabetes mellitus due to underlying condition with diabetic peripheral angiopathy with gangrene
E0859	Diabetes mellitus due to underlying condition with other circulatory complications
E086	Diabetes mellitus due to underlying condition with other specified complications
E0861	Diabetes mellitus due to underlying condition with diabetic arthropathy
E08610	Diabetes mellitus due to underlying condition with diabetic neuropathic arthropathy
E08618	Diabetes mellitus due to underlying condition with other diabetic arthropathy
E0862	Diabetes mellitus due to underlying condition with skin complications
E08620	Diabetes mellitus due to underlying condition with diabetic dermatitis
E08621	Diabetes mellitus due to underlying condition with foot ulcer
E08622	Diabetes mellitus due to underlying condition with other skin ulcer
E08628	Diabetes mellitus due to underlying condition with other skin complications
E0863	Diabetes mellitus due to underlying condition with oral complications
E08630	Diabetes mellitus due to underlying condition with periodontal disease
E08638	Diabetes mellitus due to underlying condition with other oral complications
E0864	Diabetes mellitus due to underlying condition with hypoglycemia
E08641	Diabetes mellitus due to underlying condition with hypoglycemia with coma
E08649	Diabetes mellitus due to underlying condition with hypoglycemia without coma
E0865	Diabetes mellitus due to underlying condition with hyperglycemia
E0869	Diabetes mellitus due to underlying condition with other specified complication
E088	Diabetes mellitus due to underlying condition with unspecified complications
E089	Diabetes mellitus due to underlying condition without complications
E09	Drug or chemical induced diabetes mellitus
E090	Drug or chemical induced diabetes mellitus with hyperosmolarity
E0900	Drug or chemical induced diabetes mellitus with hyperosmolarity without nonketotic hyperglycemic-hyperosmolar coma (NKHHC)
E0901	Drug or chemical induced diabetes mellitus with hyperosmolarity with coma
E091	Drug or chemical induced diabetes mellitus with ketoacidosis
E0910	Drug or chemical induced diabetes mellitus with ketoacidosis without coma
E0911	Drug or chemical induced diabetes mellitus with ketoacidosis with coma
E092	Drug or chemical induced diabetes mellitus with kidney complications
E0921	Drug or chemical induced diabetes mellitus with diabetic nephropathy
E0922	Drug or chemical induced diabetes mellitus with diabetic chronic kidney disease
E0929	Drug or chemical induced diabetes mellitus with other diabetic kidney complication
E093	Drug or chemical induced diabetes mellitus with ophthalmic complications
E0931	Drug or chemical induced diabetes mellitus with unspecified diabetic retinopathy
E09311	Drug or chemical induced diabetes mellitus with unspecified diabetic retinopathy with macular edema
E09319	Drug or chemical induced diabetes mellitus with unspecified diabetic retinopathy without macular edema
E0932	Drug or chemical induced diabetes mellitus with mild nonproliferative diabetic retinopathy
E09321	Drug or chemical induced diabetes mellitus with mild nonproliferative diabetic retinopathy with macular edema
E093211	Drug or chemical induced diabetes mellitus with mild nonproliferative diabetic retinopathy with macular edema, right eye
E093212	Drug or chemical induced diabetes mellitus with mild nonproliferative diabetic retinopathy with macular edema, left eye
E093213	Drug or chemical induced diabetes mellitus with mild nonproliferative diabetic retinopathy with macular edema, bilateral
E093219	Drug or chemical induced diabetes mellitus with mild nonproliferative diabetic retinopathy with macular edema, unspecified eye
E09329	Drug or chemical induced diabetes mellitus with mild nonproliferative diabetic retinopathy without macular edema
E093291	Drug or chemical induced diabetes mellitus with mild nonproliferative diabetic retinopathy without macular edema, right eye
E093292	Drug or chemical induced diabetes mellitus with mild nonproliferative diabetic retinopathy without macular edema, left eye
E093293	Drug or chemical induced diabetes mellitus with mild nonproliferative diabetic retinopathy without macular edema, bilateral
E093299	Drug or chemical induced diabetes mellitus with mild nonproliferative diabetic retinopathy without macular edema, unspecified eye
E0933	Drug or chemical induced diabetes mellitus with moderate nonproliferative diabetic retinopathy
E09331	Drug or chemical induced diabetes mellitus with moderate nonproliferative diabetic retinopathy with macular edema
E093311	Drug or chemical induced diabetes mellitus with moderate nonproliferative diabetic retinopathy with macular edema, right eye
E093312	Drug or chemical induced diabetes mellitus with moderate nonproliferative diabetic retinopathy with macular edema, left eye
E093313	Drug or chemical induced diabetes mellitus with moderate nonproliferative diabetic retinopathy with macular edema, bilateral
E093319	Drug or chemical induced diabetes mellitus with moderate nonproliferative diabetic retinopathy with macular edema, unspecified eye
E09339	Drug or chemical induced diabetes mellitus with moderate nonproliferative diabetic retinopathy without macular edema
E093391	Drug or chemical induced diabetes mellitus with moderate nonproliferative diabetic retinopathy without macular edema, right eye
E093392	Drug or chemical induced diabetes mellitus with moderate nonproliferative diabetic retinopathy without macular edema, left eye
E093393	Drug or chemical induced diabetes mellitus with moderate nonproliferative diabetic retinopathy without macular edema, bilateral
E093399	Drug or chemical induced diabetes mellitus with moderate nonproliferative diabetic retinopathy without macular edema, unspecified eye
E0934	Drug or chemical induced diabetes mellitus with severe nonproliferative diabetic retinopathy
E09341	Drug or chemical induced diabetes mellitus with severe nonproliferative diabetic retinopathy with macular edema
E093411	Drug or chemical induced diabetes mellitus with severe nonproliferative diabetic retinopathy with macular edema, right eye
E093412	Drug or chemical induced diabetes mellitus with severe nonproliferative diabetic retinopathy with macular edema, left eye
E093413	Drug or chemical induced diabetes mellitus with severe nonproliferative diabetic retinopathy with macular edema, bilateral
E093419	Drug or chemical induced diabetes mellitus with severe nonproliferative diabetic retinopathy with macular edema, unspecified eye
E09349	Drug or chemical induced diabetes mellitus with severe nonproliferative diabetic retinopathy without macular edema
E093491	Drug or chemical induced diabetes mellitus with severe nonproliferative diabetic retinopathy without macular edema, right eye
E093492	Drug or chemical induced diabetes mellitus with severe nonproliferative diabetic retinopathy without macular edema, left eye
E093493	Drug or chemical induced diabetes mellitus with severe nonproliferative diabetic retinopathy without macular edema, bilateral
E093499	Drug or chemical induced diabetes mellitus with severe nonproliferative diabetic retinopathy without macular edema, unspecified eye
E0935	Drug or chemical induced diabetes mellitus with proliferative diabetic retinopathy
E09351	Drug or chemical induced diabetes mellitus with proliferative diabetic retinopathy with macular edema
E093511	Drug or chemical induced diabetes mellitus with proliferative diabetic retinopathy with macular edema, right eye
E093512	Drug or chemical induced diabetes mellitus with proliferative diabetic retinopathy with macular edema, left eye
E093513	Drug or chemical induced diabetes mellitus with proliferative diabetic retinopathy with macular edema, bilateral
E093519	Drug or chemical induced diabetes mellitus with proliferative diabetic retinopathy with macular edema, unspecified eye
E09352	Drug or chemical induced diabetes mellitus with proliferative diabetic retinopathy with traction retinal detachment involving the macula
E093521	Drug or chemical induced diabetes mellitus with proliferative diabetic retinopathy with traction retinal detachment involving the macula, right eye
E093522	Drug or chemical induced diabetes mellitus with proliferative diabetic retinopathy with traction retinal detachment involving the macula, left eye
E093523	Drug or chemical induced diabetes mellitus with proliferative diabetic retinopathy with traction retinal detachment involving the macula, bilateral
E093529	Drug or chemical induced diabetes mellitus with proliferative diabetic retinopathy with traction retinal detachment involving the macula, unspecified eye
E09353	Drug or chemical induced diabetes mellitus with proliferative diabetic retinopathy with traction retinal detachment not involving the macula
E093531	Drug or chemical induced diabetes mellitus with proliferative diabetic retinopathy with traction retinal detachment not involving the macula, right eye
E093532	Drug or chemical induced diabetes mellitus with proliferative diabetic retinopathy with traction retinal detachment not involving the macula, left eye
E093533	Drug or chemical induced diabetes mellitus with proliferative diabetic retinopathy with traction retinal detachment not involving the macula, bilateral
E093539	Drug or chemical induced diabetes mellitus with proliferative diabetic retinopathy with traction retinal detachment not involving the macula, unspecified eye
E09354	Drug or chemical induced diabetes mellitus with proliferative diabetic retinopathy with combined traction retinal detachment and rhegmatogenous retinal detachment
E093541	Drug or chemical induced diabetes mellitus with proliferative diabetic retinopathy with combined traction retinal detachment and rhegmatogenous retinal detachment, right eye
E093542	Drug or chemical induced diabetes mellitus with proliferative diabetic retinopathy with combined traction retinal detachment and rhegmatogenous retinal detachment, left eye
E093543	Drug or chemical induced diabetes mellitus with proliferative diabetic retinopathy with combined traction retinal detachment and rhegmatogenous retinal detachment, bilateral
E093549	Drug or chemical induced diabetes mellitus with proliferative diabetic retinopathy with combined traction retinal detachment and rhegmatogenous retinal detachment, unspecified eye
E09355	Drug or chemical induced diabetes mellitus with stable proliferative diabetic retinopathy
E093551	Drug or chemical induced diabetes mellitus with stable proliferative diabetic retinopathy, right eye
E093552	Drug or chemical induced diabetes mellitus with stable proliferative diabetic retinopathy, left eye
E093553	Drug or chemical induced diabetes mellitus with stable proliferative diabetic retinopathy, bilateral
E093559	Drug or chemical induced diabetes mellitus with stable proliferative diabetic retinopathy, unspecified eye
E09359	Drug or chemical induced diabetes mellitus with proliferative diabetic retinopathy without macular edema
E093591	Drug or chemical induced diabetes mellitus with proliferative diabetic retinopathy without macular edema, right eye
E093592	Drug or chemical induced diabetes mellitus with proliferative diabetic retinopathy without macular edema, left eye
E093593	Drug or chemical induced diabetes mellitus with proliferative diabetic retinopathy without macular edema, bilateral
E093599	Drug or chemical induced diabetes mellitus with proliferative diabetic retinopathy without macular edema, unspecified eye
E0936	Drug or chemical induced diabetes mellitus with diabetic cataract
E0937	Drug or chemical induced diabetes mellitus with diabetic macular edema, resolved following treatment
E0937X1	Drug or chemical induced diabetes mellitus with diabetic macular edema, resolved following treatment, right eye
E0937X2	Drug or chemical induced diabetes mellitus with diabetic macular edema, resolved following treatment, left eye
E0937X3	Drug or chemical induced diabetes mellitus with diabetic macular edema, resolved following treatment, bilateral
E0937X9	Drug or chemical induced diabetes mellitus with diabetic macular edema, resolved following treatment, unspecified eye
E0939	Drug or chemical induced diabetes mellitus with other diabetic ophthalmic complication
E094	Drug or chemical induced diabetes mellitus with neurological complications
E0940	Drug or chemical induced diabetes mellitus with neurological complications with diabetic neuropathy, unspecified
E0941	Drug or chemical induced diabetes mellitus with neurological complications with diabetic mononeuropathy
E0942	Drug or chemical induced diabetes mellitus with neurological complications with diabetic polyneuropathy
E0943	Drug or chemical induced diabetes mellitus with neurological complications with diabetic autonomic (poly)neuropathy
E0944	Drug or chemical induced diabetes mellitus with neurological complications with diabetic amyotrophy
E0949	Drug or chemical induced diabetes mellitus with neurological complications with other diabetic neurological complication
E095	Drug or chemical induced diabetes mellitus with circulatory complications
E0951	Drug or chemical induced diabetes mellitus with diabetic peripheral angiopathy without gangrene
E0952	Drug or chemical induced diabetes mellitus with diabetic peripheral angiopathy with gangrene
E0959	Drug or chemical induced diabetes mellitus with other circulatory complications
E096	Drug or chemical induced diabetes mellitus with other specified complications
E0961	Drug or chemical induced diabetes mellitus with diabetic arthropathy
E09610	Drug or chemical induced diabetes mellitus with diabetic neuropathic arthropathy
E09618	Drug or chemical induced diabetes mellitus with other diabetic arthropathy
E0962	Drug or chemical induced diabetes mellitus with skin complications
E09620	Drug or chemical induced diabetes mellitus with diabetic dermatitis
E09621	Drug or chemical induced diabetes mellitus with foot ulcer
E09622	Drug or chemical induced diabetes mellitus with other skin ulcer
E09628	Drug or chemical induced diabetes mellitus with other skin complications
E0963	Drug or chemical induced diabetes mellitus with oral complications
E09630	Drug or chemical induced diabetes mellitus with periodontal disease
E09638	Drug or chemical induced diabetes mellitus with other oral complications
E0964	Drug or chemical induced diabetes mellitus with hypoglycemia
E09641	Drug or chemical induced diabetes mellitus with hypoglycemia with coma
E09649	Drug or chemical induced diabetes mellitus with hypoglycemia without coma
E0965	Drug or chemical induced diabetes mellitus with hyperglycemia
E0969	Drug or chemical induced diabetes mellitus with other specified complication
E098	Drug or chemical induced diabetes mellitus with unspecified complications
E099	Drug or chemical induced diabetes mellitus without complications
E10	Type 1 diabetes mellitus
E101	Type 1 diabetes mellitus with ketoacidosis
E1010	Type 1 diabetes mellitus with ketoacidosis without coma
E1011	Type 1 diabetes mellitus with ketoacidosis with coma
E102	Type 1 diabetes mellitus with kidney complications
E1021	Type 1 diabetes mellitus with diabetic nephropathy
E1022	Type 1 diabetes mellitus with diabetic chronic kidney disease
E1029	Type 1 diabetes mellitus with other diabetic kidney complication
E103	Type 1 diabetes mellitus with ophthalmic complications
E1031	Type 1 diabetes mellitus with unspecified diabetic retinopathy
E10311	Type 1 diabetes mellitus with unspecified diabetic retinopathy with macular edema
E10319	Type 1 diabetes mellitus with unspecified diabetic retinopathy without macular edema
E1032	Type 1 diabetes mellitus with mild nonproliferative diabetic retinopathy
E10321	Type 1 diabetes mellitus with mild nonproliferative diabetic retinopathy with macular edema
E103211	Type 1 diabetes mellitus with mild nonproliferative diabetic retinopathy with macular edema, right eye
E103212	Type 1 diabetes mellitus with mild nonproliferative diabetic retinopathy with macular edema, left eye
E103213	Type 1 diabetes mellitus with mild nonproliferative diabetic retinopathy with macular edema, bilateral
E103219	Type 1 diabetes mellitus with mild nonproliferative diabetic retinopathy with macular edema, unspecified eye
E10329	Type 1 diabetes mellitus with mild nonproliferative diabetic retinopathy without macular edema
E103291	Type 1 diabetes mellitus with mild nonproliferative diabetic retinopathy without macular edema, right eye
E103292	Type 1 diabetes mellitus with mild nonproliferative diabetic retinopathy without macular edema, left eye
E103293	Type 1 diabetes mellitus with mild nonproliferative diabetic retinopathy without macular edema, bilateral
E103299	Type 1 diabetes mellitus with mild nonproliferative diabetic retinopathy without macular edema, unspecified eye
E1033	Type 1 diabetes mellitus with moderate nonproliferative diabetic retinopathy
E10331	Type 1 diabetes mellitus with moderate nonproliferative diabetic retinopathy with macular edema
E103311	Type 1 diabetes mellitus with moderate nonproliferative diabetic retinopathy with macular edema, right eye
E103312	Type 1 diabetes mellitus with moderate nonproliferative diabetic retinopathy with macular edema, left eye
E103313	Type 1 diabetes mellitus with moderate nonproliferative diabetic retinopathy with macular edema, bilateral
E103319	Type 1 diabetes mellitus with moderate nonproliferative diabetic retinopathy with macular edema, unspecified eye
E10339	Type 1 diabetes mellitus with moderate nonproliferative diabetic retinopathy without macular edema
E103391	Type 1 diabetes mellitus with moderate nonproliferative diabetic retinopathy without macular edema, right eye
E103392	Type 1 diabetes mellitus with moderate nonproliferative diabetic retinopathy without macular edema, left eye
E103393	Type 1 diabetes mellitus with moderate nonproliferative diabetic retinopathy without macular edema, bilateral
E103399	Type 1 diabetes mellitus with moderate nonproliferative diabetic retinopathy without macular edema, unspecified eye
E1034	Type 1 diabetes mellitus with severe nonproliferative diabetic retinopathy
E10341	Type 1 diabetes mellitus with severe nonproliferative diabetic retinopathy with macular edema
E103411	Type 1 diabetes mellitus with severe nonproliferative diabetic retinopathy with macular edema, right eye
E103412	Type 1 diabetes mellitus with severe nonproliferative diabetic retinopathy with macular edema, left eye
E103413	Type 1 diabetes mellitus with severe nonproliferative diabetic retinopathy with macular edema, bilateral
E103419	Type 1 diabetes mellitus with severe nonproliferative diabetic retinopathy with macular edema, unspecified eye
E10349	Type 1 diabetes mellitus with severe nonproliferative diabetic retinopathy without macular edema
E103491	Type 1 diabetes mellitus with severe nonproliferative diabetic retinopathy without macular edema, right eye
E103492	Type 1 diabetes mellitus with severe nonproliferative diabetic retinopathy without macular edema, left eye
E103493	Type 1 diabetes mellitus with severe nonproliferative diabetic retinopathy without macular edema, bilateral
E103499	Type 1 diabetes mellitus with severe nonproliferative diabetic retinopathy without macular edema, unspecified eye
E1035	Type 1 diabetes mellitus with proliferative diabetic retinopathy
E10351	Type 1 diabetes mellitus with proliferative diabetic retinopathy with macular edema
E103511	Type 1 diabetes mellitus with proliferative diabetic retinopathy with macular edema, right eye
E103512	Type 1 diabetes mellitus with proliferative diabetic retinopathy with macular edema, left eye
E103513	Type 1 diabetes mellitus with proliferative diabetic retinopathy with macular edema, bilateral
E103519	Type 1 diabetes mellitus with proliferative diabetic retinopathy with macular edema, unspecified eye
E10352	Type 1 diabetes mellitus with proliferative diabetic retinopathy with traction retinal detachment involving the macula
E103521	Type 1 diabetes mellitus with proliferative diabetic retinopathy with traction retinal detachment involving the macula, right eye
E103522	Type 1 diabetes mellitus with proliferative diabetic retinopathy with traction retinal detachment involving the macula, left eye
E103523	Type 1 diabetes mellitus with proliferative diabetic retinopathy with traction retinal detachment involving the macula, bilateral
E103529	Type 1 diabetes mellitus with proliferative diabetic retinopathy with traction retinal detachment involving the macula, unspecified eye
E10353	Type 1 diabetes mellitus with proliferative diabetic retinopathy with traction retinal detachment not involving the macula
E103531	Type 1 diabetes mellitus with proliferative diabetic retinopathy with traction retinal detachment not involving the macula, right eye
E103532	Type 1 diabetes mellitus with proliferative diabetic retinopathy with traction retinal detachment not involving the macula, left eye
E103533	Type 1 diabetes mellitus with proliferative diabetic retinopathy with traction retinal detachment not involving the macula, bilateral
E103539	Type 1 diabetes mellitus with proliferative diabetic retinopathy with traction retinal detachment not involving the macula, unspecified eye
E10354	Type 1 diabetes mellitus with proliferative diabetic retinopathy with combined traction retinal detachment and rhegmatogenous retinal detachment
E103541	Type 1 diabetes mellitus with proliferative diabetic retinopathy with combined traction retinal detachment and rhegmatogenous retinal detachment, right eye
E103542	Type 1 diabetes mellitus with proliferative diabetic retinopathy with combined traction retinal detachment and rhegmatogenous retinal detachment, left eye
E103543	Type 1 diabetes mellitus with proliferative diabetic retinopathy with combined traction retinal detachment and rhegmatogenous retinal detachment, bilateral
E103549	Type 1 diabetes mellitus with proliferative diabetic retinopathy with combined traction retinal detachment and rhegmatogenous retinal detachment, unspecified eye
E10355	Type 1 diabetes mellitus with stable proliferative diabetic retinopathy
E103551	Type 1 diabetes mellitus with stable proliferative diabetic retinopathy, right eye
E103552	Type 1 diabetes mellitus with stable proliferative diabetic retinopathy, left eye
E103553	Type 1 diabetes mellitus with stable proliferative diabetic retinopathy, bilateral
E103559	Type 1 diabetes mellitus with stable proliferative diabetic retinopathy, unspecified eye
E10359	Type 1 diabetes mellitus with proliferative diabetic retinopathy without macular edema
E103591	Type 1 diabetes mellitus with proliferative diabetic retinopathy without macular edema, right eye
E103592	Type 1 diabetes mellitus with proliferative diabetic retinopathy without macular edema, left eye
E103593	Type 1 diabetes mellitus with proliferative diabetic retinopathy without macular edema, bilateral
E103599	Type 1 diabetes mellitus with proliferative diabetic retinopathy without macular edema, unspecified eye
E1036	Type 1 diabetes mellitus with diabetic cataract
E1037	Type 1 diabetes mellitus with diabetic macular edema, resolved following treatment
E1037X1	Type 1 diabetes mellitus with diabetic macular edema, resolved following treatment, right eye
E1037X2	Type 1 diabetes mellitus with diabetic macular edema, resolved following treatment, left eye
E1037X3	Type 1 diabetes mellitus with diabetic macular edema, resolved following treatment, bilateral
E1037X9	Type 1 diabetes mellitus with diabetic macular edema, resolved following treatment, unspecified eye
E1039	Type 1 diabetes mellitus with other diabetic ophthalmic complication
E104	Type 1 diabetes mellitus with neurological complications
E1040	Type 1 diabetes mellitus with diabetic neuropathy, unspecified
E1041	Type 1 diabetes mellitus with diabetic mononeuropathy
E1042	Type 1 diabetes mellitus with diabetic polyneuropathy
E1043	Type 1 diabetes mellitus with diabetic autonomic (poly)neuropathy
E1044	Type 1 diabetes mellitus with diabetic amyotrophy
E1049	Type 1 diabetes mellitus with other diabetic neurological complication
E105	Type 1 diabetes mellitus with circulatory complications
E1051	Type 1 diabetes mellitus with diabetic peripheral angiopathy without gangrene
E1052	Type 1 diabetes mellitus with diabetic peripheral angiopathy with gangrene
E1059	Type 1 diabetes mellitus with other circulatory complications
E106	Type 1 diabetes mellitus with other specified complications
E1061	Type 1 diabetes mellitus with diabetic arthropathy
E10610	Type 1 diabetes mellitus with diabetic neuropathic arthropathy
E10618	Type 1 diabetes mellitus with other diabetic arthropathy
E1062	Type 1 diabetes mellitus with skin complications
E10620	Type 1 diabetes mellitus with diabetic dermatitis
E10621	Type 1 diabetes mellitus with foot ulcer
E10622	Type 1 diabetes mellitus with other skin ulcer
E10628	Type 1 diabetes mellitus with other skin complications
E1063	Type 1 diabetes mellitus with oral complications
E10630	Type 1 diabetes mellitus with periodontal disease
E10638	Type 1 diabetes mellitus with other oral complications
E1064	Type 1 diabetes mellitus with hypoglycemia
E10641	Type 1 diabetes mellitus with hypoglycemia with coma
E10649	Type 1 diabetes mellitus with hypoglycemia without coma
E1065	Type 1 diabetes mellitus with hyperglycemia
E1069	Type 1 diabetes mellitus with other specified complication
E108	Type 1 diabetes mellitus with unspecified complications
E109	Type 1 diabetes mellitus without complications
E11	Type 2 diabetes mellitus
E110	Type 2 diabetes mellitus with hyperosmolarity
E1100	Type 2 diabetes mellitus with hyperosmolarity without nonketotic hyperglycemic-hyperosmolar coma (NKHHC)
E1101	Type 2 diabetes mellitus with hyperosmolarity with coma
E111	Type 2 diabetes mellitus with ketoacidosis
E1110	Type 2 diabetes mellitus with ketoacidosis without coma
E1111	Type 2 diabetes mellitus with ketoacidosis with coma
E112	Type 2 diabetes mellitus with kidney complications
E1121	Type 2 diabetes mellitus with diabetic nephropathy
E1122	Type 2 diabetes mellitus with diabetic chronic kidney disease
E1129	Type 2 diabetes mellitus with other diabetic kidney complication
E113	Type 2 diabetes mellitus with ophthalmic complications
E1131	Type 2 diabetes mellitus with unspecified diabetic retinopathy
E11311	Type 2 diabetes mellitus with unspecified diabetic retinopathy with macular edema
E11319	Type 2 diabetes mellitus with unspecified diabetic retinopathy without macular edema
E1132	Type 2 diabetes mellitus with mild nonproliferative diabetic retinopathy
E11321	Type 2 diabetes mellitus with mild nonproliferative diabetic retinopathy with macular edema
E113211	Type 2 diabetes mellitus with mild nonproliferative diabetic retinopathy with macular edema, right eye
E113212	Type 2 diabetes mellitus with mild nonproliferative diabetic retinopathy with macular edema, left eye
E113213	Type 2 diabetes mellitus with mild nonproliferative diabetic retinopathy with macular edema, bilateral
E113219	Type 2 diabetes mellitus with mild nonproliferative diabetic retinopathy with macular edema, unspecified eye
E11329	Type 2 diabetes mellitus with mild nonproliferative diabetic retinopathy without macular edema
E113291	Type 2 diabetes mellitus with mild nonproliferative diabetic retinopathy without macular edema, right eye
E113292	Type 2 diabetes mellitus with mild nonproliferative diabetic retinopathy without macular edema, left eye
E113293	Type 2 diabetes mellitus with mild nonproliferative diabetic retinopathy without macular edema, bilateral
E113299	Type 2 diabetes mellitus with mild nonproliferative diabetic retinopathy without macular edema, unspecified eye
E1133	Type 2 diabetes mellitus with moderate nonproliferative diabetic retinopathy
E11331	Type 2 diabetes mellitus with moderate nonproliferative diabetic retinopathy with macular edema
E113311	Type 2 diabetes mellitus with moderate nonproliferative diabetic retinopathy with macular edema, right eye
E113312	Type 2 diabetes mellitus with moderate nonproliferative diabetic retinopathy with macular edema, left eye
E113313	Type 2 diabetes mellitus with moderate nonproliferative diabetic retinopathy with macular edema, bilateral
E113319	Type 2 diabetes mellitus with moderate nonproliferative diabetic retinopathy with macular edema, unspecified eye
E11339	Type 2 diabetes mellitus with moderate nonproliferative diabetic retinopathy without macular edema
E113391	Type 2 diabetes mellitus with moderate nonproliferative diabetic retinopathy without macular edema, right eye
E113392	Type 2 diabetes mellitus with moderate nonproliferative diabetic retinopathy without macular edema, left eye
E113393	Type 2 diabetes mellitus with moderate nonproliferative diabetic retinopathy without macular edema, bilateral
E113399	Type 2 diabetes mellitus with moderate nonproliferative diabetic retinopathy without macular edema, unspecified eye
E1134	Type 2 diabetes mellitus with severe nonproliferative diabetic retinopathy
E11341	Type 2 diabetes mellitus with severe nonproliferative diabetic retinopathy with macular edema
E113411	Type 2 diabetes mellitus with severe nonproliferative diabetic retinopathy with macular edema, right eye
E113412	Type 2 diabetes mellitus with severe nonproliferative diabetic retinopathy with macular edema, left eye
E113413	Type 2 diabetes mellitus with severe nonproliferative diabetic retinopathy with macular edema, bilateral
E113419	Type 2 diabetes mellitus with severe nonproliferative diabetic retinopathy with macular edema, unspecified eye
E11349	Type 2 diabetes mellitus with severe nonproliferative diabetic retinopathy without macular edema
E113491	Type 2 diabetes mellitus with severe nonproliferative diabetic retinopathy without macular edema, right eye
E113492	Type 2 diabetes mellitus with severe nonproliferative diabetic retinopathy without macular edema, left eye
E113493	Type 2 diabetes mellitus with severe nonproliferative diabetic retinopathy without macular edema, bilateral
E113499	Type 2 diabetes mellitus with severe nonproliferative diabetic retinopathy without macular edema, unspecified eye
E1135	Type 2 diabetes mellitus with proliferative diabetic retinopathy
E11351	Type 2 diabetes mellitus with proliferative diabetic retinopathy with macular edema
E113511	Type 2 diabetes mellitus with proliferative diabetic retinopathy with macular edema, right eye
E113512	Type 2 diabetes mellitus with proliferative diabetic retinopathy with macular edema, left eye
E113513	Type 2 diabetes mellitus with proliferative diabetic retinopathy with macular edema, bilateral
E113519	Type 2 diabetes mellitus with proliferative diabetic retinopathy with macular edema, unspecified eye
E11352	Type 2 diabetes mellitus with proliferative diabetic retinopathy with traction retinal detachment involving the macula
E113521	Type 2 diabetes mellitus with proliferative diabetic retinopathy with traction retinal detachment involving the macula, right eye
E113522	Type 2 diabetes mellitus with proliferative diabetic retinopathy with traction retinal detachment involving the macula, left eye
E113523	Type 2 diabetes mellitus with proliferative diabetic retinopathy with traction retinal detachment involving the macula, bilateral
E113529	Type 2 diabetes mellitus with proliferative diabetic retinopathy with traction retinal detachment involving the macula, unspecified eye
E11353	Type 2 diabetes mellitus with proliferative diabetic retinopathy with traction retinal detachment not involving the macula
E113531	Type 2 diabetes mellitus with proliferative diabetic retinopathy with traction retinal detachment not involving the macula, right eye
E113532	Type 2 diabetes mellitus with proliferative diabetic retinopathy with traction retinal detachment not involving the macula, left eye
E113533	Type 2 diabetes mellitus with proliferative diabetic retinopathy with traction retinal detachment not involving the macula, bilateral
E113539	Type 2 diabetes mellitus with proliferative diabetic retinopathy with traction retinal detachment not involving the macula, unspecified eye
E11354	Type 2 diabetes mellitus with proliferative diabetic retinopathy with combined traction retinal detachment and rhegmatogenous retinal detachment
E113541	Type 2 diabetes mellitus with proliferative diabetic retinopathy with combined traction retinal detachment and rhegmatogenous retinal detachment, right eye
E113542	Type 2 diabetes mellitus with proliferative diabetic retinopathy with combined traction retinal detachment and rhegmatogenous retinal detachment, left eye
E113543	Type 2 diabetes mellitus with proliferative diabetic retinopathy with combined traction retinal detachment and rhegmatogenous retinal detachment, bilateral
E113549	Type 2 diabetes mellitus with proliferative diabetic retinopathy with combined traction retinal detachment and rhegmatogenous retinal detachment, unspecified eye
E11355	Type 2 diabetes mellitus with stable proliferative diabetic retinopathy
E113551	Type 2 diabetes mellitus with stable proliferative diabetic retinopathy, right eye
E113552	Type 2 diabetes mellitus with stable proliferative diabetic retinopathy, left eye
E113553	Type 2 diabetes mellitus with stable proliferative diabetic retinopathy, bilateral
E113559	Type 2 diabetes mellitus with stable proliferative diabetic retinopathy, unspecified eye
E11359	Type 2 diabetes mellitus with proliferative diabetic retinopathy without macular edema
E113591	Type 2 diabetes mellitus with proliferative diabetic retinopathy without macular edema, right eye
E113592	Type 2 diabetes mellitus with proliferative diabetic retinopathy without macular edema, left eye
E113593	Type 2 diabetes mellitus with proliferative diabetic retinopathy without macular edema, bilateral
E113599	Type 2 diabetes mellitus with proliferative diabetic retinopathy without macular edema, unspecified eye
E1136	Type 2 diabetes mellitus with diabetic cataract
E1137	Type 2 diabetes mellitus with diabetic macular edema, resolved following treatment
E1137X1	Type 2 diabetes mellitus with diabetic macular edema, resolved following treatment, right eye
E1137X2	Type 2 diabetes mellitus with diabetic macular edema, resolved following treatment, left eye
E1137X3	Type 2 diabetes mellitus with diabetic macular edema, resolved following treatment, bilateral
E1137X9	Type 2 diabetes mellitus with diabetic macular edema, resolved following treatment, unspecified eye
E1139	Type 2 diabetes mellitus with other diabetic ophthalmic complication
E114	Type 2 diabetes mellitus with neurological complications
E1140	Type 2 diabetes mellitus with diabetic neuropathy, unspecified
E1141	Type 2 diabetes mellitus with diabetic mononeuropathy
E1142	Type 2 diabetes mellitus with diabetic polyneuropathy
E1143	Type 2 diabetes mellitus with diabetic autonomic (poly)neuropathy
E1144	Type 2 diabetes mellitus with diabetic amyotrophy
E1149	Type 2 diabetes mellitus with other diabetic neurological complication
E115	Type 2 diabetes mellitus with circulatory complications
E1151	Type 2 diabetes mellitus with diabetic peripheral angiopathy without gangrene
E1152	Type 2 diabetes mellitus with diabetic peripheral angiopathy with gangrene
E1159	Type 2 diabetes mellitus with other circulatory complications
E116	Type 2 diabetes mellitus with other specified complications
E1161	Type 2 diabetes mellitus with diabetic arthropathy
E11610	Type 2 diabetes mellitus with diabetic neuropathic arthropathy
E11618	Type 2 diabetes mellitus with other diabetic arthropathy
E1162	Type 2 diabetes mellitus with skin complications
E11620	Type 2 diabetes mellitus with diabetic dermatitis
E11621	Type 2 diabetes mellitus with foot ulcer
E11622	Type 2 diabetes mellitus with other skin ulcer
E11628	Type 2 diabetes mellitus with other skin complications
E1163	Type 2 diabetes mellitus with oral complications
E11630	Type 2 diabetes mellitus with periodontal disease
E11638	Type 2 diabetes mellitus with other oral complications
E1164	Type 2 diabetes mellitus with hypoglycemia
E11641	Type 2 diabetes mellitus with hypoglycemia with coma
E11649	Type 2 diabetes mellitus with hypoglycemia without coma
E1165	Type 2 diabetes mellitus with hyperglycemia
E1169	Type 2 diabetes mellitus with other specified complication
E118	Type 2 diabetes mellitus with unspecified complications
E119	Type 2 diabetes mellitus without complications
E13	Other specified diabetes mellitus
E130	Other specified diabetes mellitus with hyperosmolarity
E1300	Other specified diabetes mellitus with hyperosmolarity without nonketotic hyperglycemic-hyperosmolar coma (NKHHC)
E1301	Other specified diabetes mellitus with hyperosmolarity with coma
E131	Other specified diabetes mellitus with ketoacidosis
E1310	Other specified diabetes mellitus with ketoacidosis without coma
E1311	Other specified diabetes mellitus with ketoacidosis with coma
E132	Other specified diabetes mellitus with kidney complications
E1321	Other specified diabetes mellitus with diabetic nephropathy
E1322	Other specified diabetes mellitus with diabetic chronic kidney disease
E1329	Other specified diabetes mellitus with other diabetic kidney complication
E133	Other specified diabetes mellitus with ophthalmic complications
E1331	Other specified diabetes mellitus with unspecified diabetic retinopathy
E13311	Other specified diabetes mellitus with unspecified diabetic retinopathy with macular edema
E13319	Other specified diabetes mellitus with unspecified diabetic retinopathy without macular edema
E1332	Other specified diabetes mellitus with mild nonproliferative diabetic retinopathy
E13321	Other specified diabetes mellitus with mild nonproliferative diabetic retinopathy with macular edema
E133211	Other specified diabetes mellitus with mild nonproliferative diabetic retinopathy with macular edema, right eye
E133212	Other specified diabetes mellitus with mild nonproliferative diabetic retinopathy with macular edema, left eye
E133213	Other specified diabetes mellitus with mild nonproliferative diabetic retinopathy with macular edema, bilateral
E133219	Other specified diabetes mellitus with mild nonproliferative diabetic retinopathy with macular edema, unspecified eye
E13329	Other specified diabetes mellitus with mild nonproliferative diabetic retinopathy without macular edema
E133291	Other specified diabetes mellitus with mild nonproliferative diabetic retinopathy without macular edema, right eye
E133292	Other specified diabetes mellitus with mild nonproliferative diabetic retinopathy without macular edema, left eye
E133293	Other specified diabetes mellitus with mild nonproliferative diabetic retinopathy without macular edema, bilateral
E133299	Other specified diabetes mellitus with mild nonproliferative diabetic retinopathy without macular edema, unspecified eye
E1333	Other specified diabetes mellitus with moderate nonproliferative diabetic retinopathy
E13331	Other specified diabetes mellitus with moderate nonproliferative diabetic retinopathy with macular edema
E133311	Other specified diabetes mellitus with moderate nonproliferative diabetic retinopathy with macular edema, right eye
E133312	Other specified diabetes mellitus with moderate nonproliferative diabetic retinopathy with macular edema, left eye
E133313	Other specified diabetes mellitus with moderate nonproliferative diabetic retinopathy with macular edema, bilateral
E133319	Other specified diabetes mellitus with moderate nonproliferative diabetic retinopathy with macular edema, unspecified eye
E13339	Other specified diabetes mellitus with moderate nonproliferative diabetic retinopathy without macular edema
E133391	Other specified diabetes mellitus with moderate nonproliferative diabetic retinopathy without macular edema, right eye
E133392	Other specified diabetes mellitus with moderate nonproliferative diabetic retinopathy without macular edema, left eye
E133393	Other specified diabetes mellitus with moderate nonproliferative diabetic retinopathy without macular edema, bilateral
E133399	Other specified diabetes mellitus with moderate nonproliferative diabetic retinopathy without macular edema, unspecified eye
E1334	Other specified diabetes mellitus with severe nonproliferative diabetic retinopathy
E13341	Other specified diabetes mellitus with severe nonproliferative diabetic retinopathy with macular edema
E133411	Other specified diabetes mellitus with severe nonproliferative diabetic retinopathy with macular edema, right eye
E133412	Other specified diabetes mellitus with severe nonproliferative diabetic retinopathy with macular edema, left eye
E133413	Other specified diabetes mellitus with severe nonproliferative diabetic retinopathy with macular edema, bilateral
E133419	Other specified diabetes mellitus with severe nonproliferative diabetic retinopathy with macular edema, unspecified eye
E13349	Other specified diabetes mellitus with severe nonproliferative diabetic retinopathy without macular edema
E133491	Other specified diabetes mellitus with severe nonproliferative diabetic retinopathy without macular edema, right eye
E133492	Other specified diabetes mellitus with severe nonproliferative diabetic retinopathy without macular edema, left eye
E133493	Other specified diabetes mellitus with severe nonproliferative diabetic retinopathy without macular edema, bilateral
E133499	Other specified diabetes mellitus with severe nonproliferative diabetic retinopathy without macular edema, unspecified eye
E1335	Other specified diabetes mellitus with proliferative diabetic retinopathy
E13351	Other specified diabetes mellitus with proliferative diabetic retinopathy with macular edema
E133511	Other specified diabetes mellitus with proliferative diabetic retinopathy with macular edema, right eye
E133512	Other specified diabetes mellitus with proliferative diabetic retinopathy with macular edema, left eye
E133513	Other specified diabetes mellitus with proliferative diabetic retinopathy with macular edema, bilateral
E133519	Other specified diabetes mellitus with proliferative diabetic retinopathy with macular edema, unspecified eye
E13352	Other specified diabetes mellitus with proliferative diabetic retinopathy with traction retinal detachment involving the macula
E133521	Other specified diabetes mellitus with proliferative diabetic retinopathy with traction retinal detachment involving the macula, right eye
E133522	Other specified diabetes mellitus with proliferative diabetic retinopathy with traction retinal detachment involving the macula, left eye
E133523	Other specified diabetes mellitus with proliferative diabetic retinopathy with traction retinal detachment involving the macula, bilateral
E133529	Other specified diabetes mellitus with proliferative diabetic retinopathy with traction retinal detachment involving the macula, unspecified eye
E13353	Other specified diabetes mellitus with proliferative diabetic retinopathy with traction retinal detachment not involving the macula
E133531	Other specified diabetes mellitus with proliferative diabetic retinopathy with traction retinal detachment not involving the macula, right eye
E133532	Other specified diabetes mellitus with proliferative diabetic retinopathy with traction retinal detachment not involving the macula, left eye
E133533	Other specified diabetes mellitus with proliferative diabetic retinopathy with traction retinal detachment not involving the macula, bilateral
E133539	Other specified diabetes mellitus with proliferative diabetic retinopathy with traction retinal detachment not involving the macula, unspecified eye
E13354	Other specified diabetes mellitus with proliferative diabetic retinopathy with combined traction retinal detachment and rhegmatogenous retinal detachment
E133541	Other specified diabetes mellitus with proliferative diabetic retinopathy with combined traction retinal detachment and rhegmatogenous retinal detachment, right eye
E133542	Other specified diabetes mellitus with proliferative diabetic retinopathy with combined traction retinal detachment and rhegmatogenous retinal detachment, left eye
E133543	Other specified diabetes mellitus with proliferative diabetic retinopathy with combined traction retinal detachment and rhegmatogenous retinal detachment, bilateral
E133549	Other specified diabetes mellitus with proliferative diabetic retinopathy with combined traction retinal detachment and rhegmatogenous retinal detachment, unspecified eye
E13355	Other specified diabetes mellitus with stable proliferative diabetic retinopathy
E133551	Other specified diabetes mellitus with stable proliferative diabetic retinopathy, right eye
E133552	Other specified diabetes mellitus with stable proliferative diabetic retinopathy, left eye
E133553	Other specified diabetes mellitus with stable proliferative diabetic retinopathy, bilateral
E133559	Other specified diabetes mellitus with stable proliferative diabetic retinopathy, unspecified eye
E13359	Other specified diabetes mellitus with proliferative diabetic retinopathy without macular edema
E133591	Other specified diabetes mellitus with proliferative diabetic retinopathy without macular edema, right eye
E133592	Other specified diabetes mellitus with proliferative diabetic retinopathy without macular edema, left eye
E133593	Other specified diabetes mellitus with proliferative diabetic retinopathy without macular edema, bilateral
E133599	Other specified diabetes mellitus with proliferative diabetic retinopathy without macular edema, unspecified eye
E1336	Other specified diabetes mellitus with diabetic cataract
E1337	Other specified diabetes mellitus with diabetic macular edema, resolved following treatment
E1337X1	Other specified diabetes mellitus with diabetic macular edema, resolved following treatment, right eye
E1337X2	Other specified diabetes mellitus with diabetic macular edema, resolved following treatment, left eye
E1337X3	Other specified diabetes mellitus with diabetic macular edema, resolved following treatment, bilateral
E1337X9	Other specified diabetes mellitus with diabetic macular edema, resolved following treatment, unspecified eye
E1339	Other specified diabetes mellitus with other diabetic ophthalmic complication
E134	Other specified diabetes mellitus with neurological complications
E1340	Other specified diabetes mellitus with diabetic neuropathy, unspecified
E1341	Other specified diabetes mellitus with diabetic mononeuropathy
E1342	Other specified diabetes mellitus with diabetic polyneuropathy
E1343	Other specified diabetes mellitus with diabetic autonomic (poly)neuropathy
E1344	Other specified diabetes mellitus with diabetic amyotrophy
E1349	Other specified diabetes mellitus with other diabetic neurological complication
E135	Other specified diabetes mellitus with circulatory complications
E1351	Other specified diabetes mellitus with diabetic peripheral angiopathy without gangrene
E1352	Other specified diabetes mellitus with diabetic peripheral angiopathy with gangrene
E1359	Other specified diabetes mellitus with other circulatory complications
E136	Other specified diabetes mellitus with other specified complications
E1361	Other specified diabetes mellitus with diabetic arthropathy
E13610	Other specified diabetes mellitus with diabetic neuropathic arthropathy
E13618	Other specified diabetes mellitus with other diabetic arthropathy
E1362	Other specified diabetes mellitus with skin complications
E13620	Other specified diabetes mellitus with diabetic dermatitis
E13621	Other specified diabetes mellitus with foot ulcer
E13622	Other specified diabetes mellitus with other skin ulcer
E13628	Other specified diabetes mellitus with other skin complications
E1363	Other specified diabetes mellitus with oral complications
E13630	Other specified diabetes mellitus with periodontal disease
E13638	Other specified diabetes mellitus with other oral complications
E1364	Other specified diabetes mellitus with hypoglycemia
E13641	Other specified diabetes mellitus with hypoglycemia with coma
E13649	Other specified diabetes mellitus with hypoglycemia without coma
E1365	Other specified diabetes mellitus with hyperglycemia
E1369	Other specified diabetes mellitus with other specified complication
E138	Other specified diabetes mellitus with unspecified complications
E139	Other specified diabetes mellitus without complications
