# Supplementary material for: Prevalence and Correlates of Firearm Screening and Safety Counseling in Pediatric Primary Care
Source: J Community Health. 2025 Jun 1;50(5):959–64. doi: 10.1007/s10900-025-01487-1 (PMC12474701; doi:10.1007/s10900-025-01487-1)
Supplement: Supplementary file 14 — Supplementary Material 14 [file 10900_2025_1487_MOESM14_ESM.xlsx]

## Sheet: all_codes
CODE	FULL_DESCRIPTION
F50	Eating disorders
F500	Anorexia nervosa
F5000	Anorexia nervosa, unspecified
F5001	Anorexia nervosa, restricting type
F5002	Anorexia nervosa, binge eating/purging type
F502	Bulimia nervosa
F508	Other eating disorders
F5081	Binge eating disorder
F5082	Avoidant/restrictive food intake disorder
F5089	Other specified eating disorder
F509	Eating disorder, unspecified
