# Supplementary material for: Prevalence and Correlates of Firearm Screening and Safety Counseling in Pediatric Primary Care
Source: J Community Health. 2025 Jun 1;50(5):959–64. doi: 10.1007/s10900-025-01487-1 (PMC12474701; doi:10.1007/s10900-025-01487-1)
Supplement: Supplementary file 15 — Supplementary Material 15 [file 10900_2025_1487_MOESM15_ESM.xlsx]

## Sheet: all_codes
CODE	FULL_DESCRIPTION
G40	Epilepsy and recurrent seizures
G400	Localization-related (focal) (partial) idiopathic epilepsy and epileptic syndromes with seizures of localized onset
G4000	Localization-related (focal) (partial) idiopathic epilepsy and epileptic syndromes with seizures of localized onset, not intractable
G40001	Localization-related (focal) (partial) idiopathic epilepsy and epileptic syndromes with seizures of localized onset, not intractable, with status epilepticus
G40009	Localization-related (focal) (partial) idiopathic epilepsy and epileptic syndromes with seizures of localized onset, not intractable, without status epilepticus
G4001	Localization-related (focal) (partial) idiopathic epilepsy and epileptic syndromes with seizures of localized onset, intractable
G40011	Localization-related (focal) (partial) idiopathic epilepsy and epileptic syndromes with seizures of localized onset, intractable, with status epilepticus
G40019	Localization-related (focal) (partial) idiopathic epilepsy and epileptic syndromes with seizures of localized onset, intractable, without status epilepticus
G401	Localization-related (focal) (partial) symptomatic epilepsy and epileptic syndromes with simple partial seizures
G4010	Localization-related (focal) (partial) symptomatic epilepsy and epileptic syndromes with simple partial seizures, not intractable
G40101	Localization-related (focal) (partial) symptomatic epilepsy and epileptic syndromes with simple partial seizures, not intractable, with status epilepticus
G40109	Localization-related (focal) (partial) symptomatic epilepsy and epileptic syndromes with simple partial seizures, not intractable, without status epilepticus
G4011	Localization-related (focal) (partial) symptomatic epilepsy and epileptic syndromes with simple partial seizures, intractable
G40111	Localization-related (focal) (partial) symptomatic epilepsy and epileptic syndromes with simple partial seizures, intractable, with status epilepticus
G40119	Localization-related (focal) (partial) symptomatic epilepsy and epileptic syndromes with simple partial seizures, intractable, without status epilepticus
G402	Localization-related (focal) (partial) symptomatic epilepsy and epileptic syndromes with complex partial seizures
G4020	Localization-related (focal) (partial) symptomatic epilepsy and epileptic syndromes with complex partial seizures, not intractable
G40201	Localization-related (focal) (partial) symptomatic epilepsy and epileptic syndromes with complex partial seizures, not intractable, with status epilepticus
G40209	Localization-related (focal) (partial) symptomatic epilepsy and epileptic syndromes with complex partial seizures, not intractable, without status epilepticus
G4021	Localization-related (focal) (partial) symptomatic epilepsy and epileptic syndromes with complex partial seizures, intractable
G40211	Localization-related (focal) (partial) symptomatic epilepsy and epileptic syndromes with complex partial seizures, intractable, with status epilepticus
G40219	Localization-related (focal) (partial) symptomatic epilepsy and epileptic syndromes with complex partial seizures, intractable, without status epilepticus
G403	Generalized idiopathic epilepsy and epileptic syndromes
G4030	Generalized idiopathic epilepsy and epileptic syndromes, not intractable
G40301	Generalized idiopathic epilepsy and epileptic syndromes, not intractable, with status epilepticus
G40309	Generalized idiopathic epilepsy and epileptic syndromes, not intractable, without status epilepticus
G4031	Generalized idiopathic epilepsy and epileptic syndromes, intractable
G40311	Generalized idiopathic epilepsy and epileptic syndromes, intractable, with status epilepticus
G40319	Generalized idiopathic epilepsy and epileptic syndromes, intractable, without status epilepticus
G404	Other generalized epilepsy and epileptic syndromes
G4040	Other generalized epilepsy and epileptic syndromes, not intractable
G40401	Other generalized epilepsy and epileptic syndromes, not intractable, with status epilepticus
G40409	Other generalized epilepsy and epileptic syndromes, not intractable, without status epilepticus
G4041	Other generalized epilepsy and epileptic syndromes, intractable
G40411	Other generalized epilepsy and epileptic syndromes, intractable, with status epilepticus
G40419	Other generalized epilepsy and epileptic syndromes, intractable, without status epilepticus
G4042	Cyclin-Dependent Kinase-Like 5 Deficiency Disorder
G405	Epileptic seizures related to external causes
G4050	Epileptic seizures related to external causes, not intractable
G40501	Epileptic seizures related to external causes, not intractable, with status epilepticus
G40509	Epileptic seizures related to external causes, not intractable, without status epilepticus
G408	Other epilepsy and recurrent seizures
G4080	Other epilepsy
G40801	Other epilepsy, not intractable, with status epilepticus
G40802	Other epilepsy, not intractable, without status epilepticus
G40803	Other epilepsy, intractable, with status epilepticus
G40804	Other epilepsy, intractable, without status epilepticus
G4081	Lennox-Gastaut syndrome
G40811	Lennox-Gastaut syndrome, not intractable, with status epilepticus
G40812	Lennox-Gastaut syndrome, not intractable, without status epilepticus
G40813	Lennox-Gastaut syndrome, intractable, with status epilepticus
G40814	Lennox-Gastaut syndrome, intractable, without status epilepticus
G4082	Epileptic spasms
G40821	Epileptic spasms, not intractable, with status epilepticus
G40822	Epileptic spasms, not intractable, without status epilepticus
G40823	Epileptic spasms, intractable, with status epilepticus
G40824	Epileptic spasms, intractable, without status epilepticus
G4083	Dravet syndrome
G40833	Dravet syndrome, intractable, with status epilepticus
G40834	Dravet syndrome, intractable, without status epilepticus
G4089	Other seizures
G409	Epilepsy, unspecified
G4090	Epilepsy, unspecified, not intractable
G40901	Epilepsy, unspecified, not intractable, with status epilepticus
G40909	Epilepsy, unspecified, not intractable, without status epilepticus
G4091	Epilepsy, unspecified, intractable
G40911	Epilepsy, unspecified, intractable, with status epilepticus
G40919	Epilepsy, unspecified, intractable, without status epilepticus
G40A	Absence epileptic syndrome
G40A0	Absence epileptic syndrome, not intractable
G40A01	Absence epileptic syndrome, not intractable, with status epilepticus
G40A09	Absence epileptic syndrome, not intractable, without status epilepticus
G40A1	Absence epileptic syndrome, intractable
G40A11	Absence epileptic syndrome, intractable, with status epilepticus
G40A19	Absence epileptic syndrome, intractable, without status epilepticus
G40B	Juvenile myoclonic epilepsy [impulsive petit mal]
G40B0	Juvenile myoclonic epilepsy, not intractable
G40B01	Juvenile myoclonic epilepsy, not intractable, with status epilepticus
G40B09	Juvenile myoclonic epilepsy, not intractable, without status epilepticus
G40B1	Juvenile myoclonic epilepsy, intractable
G40B11	Juvenile myoclonic epilepsy, intractable, with status epilepticus
G40B19	Juvenile myoclonic epilepsy, intractable, without status epilepticus
R56	Convulsions, not elsewhere classified
R560	Febrile convulsions
R5600	Simple febrile convulsions
R5601	Complex febrile convulsions
R561	Post traumatic seizures
R569	Unspecified convulsions
