# Supplementary material for: Prevalence and Correlates of Firearm Screening and Safety Counseling in Pediatric Primary Care
Source: J Community Health. 2025 Jun 1;50(5):959–64. doi: 10.1007/s10900-025-01487-1 (PMC12474701; doi:10.1007/s10900-025-01487-1)
Supplement: Supplementary file 16 — Supplementary Material 16 [file 10900_2025_1487_MOESM16_ESM.xlsx]

## Sheet: all_codes
CODE	FULL_DESCRIPTION
K20	Esophagitis
K200	Eosinophilic esophagitis
K208	Other esophagitis
K2080	Other esophagitis without bleeding
K2081	Other esophagitis with bleeding
K209	Esophagitis, unspecified
K2090	Esophagitis, unspecified without bleeding
K2091	Esophagitis, unspecified with bleeding
K21	Gastro-esophageal reflux disease
K210	Gastro-esophageal reflux disease with esophagitis
K2100	Gastro-esophageal reflux disease with esophagitis, without bleeding
K2101	Gastro-esophageal reflux disease with esophagitis, with bleeding
K219	Gastro-esophageal reflux disease without esophagitis
K22	Other diseases of esophagus
K220	Achalasia of cardia
K221	Ulcer of esophagus
K2210	Ulcer of esophagus without bleeding
K2211	Ulcer of esophagus with bleeding
K222	Esophageal obstruction
K223	Perforation of esophagus
K224	Dyskinesia of esophagus
K225	Diverticulum of esophagus, acquired
K226	Gastro-esophageal laceration-hemorrhage syndrome
K227	Barrett's esophagus
K2270	Barrett's esophagus without dysplasia
K2271	Barrett's esophagus with dysplasia
K22710	Barrett's esophagus with low grade dysplasia
K22711	Barrett's esophagus with high grade dysplasia
K22719	Barrett's esophagus with dysplasia, unspecified
K228	Other specified diseases of esophagus
K2281	Esophageal polyp
K2282	Esophagogastric junction polyp
K2289	Other specified disease of esophagus
K229	Disease of esophagus, unspecified
K23	Disorders of esophagus in diseases classified elsewhere
K25	Gastric ulcer
K250	Acute gastric ulcer with hemorrhage
K251	Acute gastric ulcer with perforation
K252	Acute gastric ulcer with both hemorrhage and perforation
K253	Acute gastric ulcer without hemorrhage or perforation
K254	Chronic or unspecified gastric ulcer with hemorrhage
K255	Chronic or unspecified gastric ulcer with perforation
K256	Chronic or unspecified gastric ulcer with both hemorrhage and perforation
K257	Chronic gastric ulcer without hemorrhage or perforation
K259	Gastric ulcer, unspecified as acute or chronic, without hemorrhage or perforation
K26	Duodenal ulcer
K260	Acute duodenal ulcer with hemorrhage
K261	Acute duodenal ulcer with perforation
K262	Acute duodenal ulcer with both hemorrhage and perforation
K263	Acute duodenal ulcer without hemorrhage or perforation
K264	Chronic or unspecified duodenal ulcer with hemorrhage
K265	Chronic or unspecified duodenal ulcer with perforation
K266	Chronic or unspecified duodenal ulcer with both hemorrhage and perforation
K267	Chronic duodenal ulcer without hemorrhage or perforation
K269	Duodenal ulcer, unspecified as acute or chronic, without hemorrhage or perforation
K27	Peptic ulcer, site unspecified
K270	Acute peptic ulcer, site unspecified, with hemorrhage
K271	Acute peptic ulcer, site unspecified, with perforation
K272	Acute peptic ulcer, site unspecified, with both hemorrhage and perforation
K273	Acute peptic ulcer, site unspecified, without hemorrhage or perforation
K274	Chronic or unspecified peptic ulcer, site unspecified, with hemorrhage
K275	Chronic or unspecified peptic ulcer, site unspecified, with perforation
K276	Chronic or unspecified peptic ulcer, site unspecified, with both hemorrhage and perforation
K277	Chronic peptic ulcer, site unspecified, without hemorrhage or perforation
K279	Peptic ulcer, site unspecified, unspecified as acute or chronic, without hemorrhage or perforation
K28	Gastrojejunal ulcer
K280	Acute gastrojejunal ulcer with hemorrhage
K281	Acute gastrojejunal ulcer with perforation
K282	Acute gastrojejunal ulcer with both hemorrhage and perforation
K283	Acute gastrojejunal ulcer without hemorrhage or perforation
K284	Chronic or unspecified gastrojejunal ulcer with hemorrhage
K285	Chronic or unspecified gastrojejunal ulcer with perforation
K286	Chronic or unspecified gastrojejunal ulcer with both hemorrhage and perforation
K287	Chronic gastrojejunal ulcer without hemorrhage or perforation
K289	Gastrojejunal ulcer, unspecified as acute or chronic, without hemorrhage or perforation
K29	Gastritis and duodenitis
K290	Acute gastritis
K2900	Acute gastritis without bleeding
K2901	Acute gastritis with bleeding
K292	Alcoholic gastritis
K2920	Alcoholic gastritis without bleeding
K2921	Alcoholic gastritis with bleeding
K293	Chronic superficial gastritis
K2930	Chronic superficial gastritis without bleeding
K2931	Chronic superficial gastritis with bleeding
K294	Chronic atrophic gastritis
K2940	Chronic atrophic gastritis without bleeding
K2941	Chronic atrophic gastritis with bleeding
K295	Unspecified chronic gastritis
K2950	Unspecified chronic gastritis without bleeding
K2951	Unspecified chronic gastritis with bleeding
K296	Other gastritis
K2960	Other gastritis without bleeding
K2961	Other gastritis with bleeding
K297	Gastritis, unspecified
K2970	Gastritis, unspecified, without bleeding
K2971	Gastritis, unspecified, with bleeding
K298	Duodenitis
K2980	Duodenitis without bleeding
K2981	Duodenitis with bleeding
K299	Gastroduodenitis, unspecified
K2990	Gastroduodenitis, unspecified, without bleeding
K2991	Gastroduodenitis, unspecified, with bleeding
K30	Functional dyspepsia
K31	Other diseases of stomach and duodenum
K310	Acute dilatation of stomach
K311	Adult hypertrophic pyloric stenosis
K312	Hourglass stricture and stenosis of stomach
K313	Pylorospasm, not elsewhere classified
K314	Gastric diverticulum
K315	Obstruction of duodenum
K316	Fistula of stomach and duodenum
K317	Polyp of stomach and duodenum
K318	Other specified diseases of stomach and duodenum
K3181	Angiodysplasia of stomach and duodenum
K31811	Angiodysplasia of stomach and duodenum with bleeding
K31819	Angiodysplasia of stomach and duodenum without bleeding
K3182	Dieulafoy lesion (hemorrhagic) of stomach and duodenum
K3183	Achlorhydria
K3184	Gastroparesis
K3189	Other diseases of stomach and duodenum
K319	Disease of stomach and duodenum, unspecified
K31A	Gastric intestinal metaplasia
K31A0	Gastric intestinal metaplasia, unspecified
K31A1	Gastric intestinal metaplasia without dysplasia
K31A11	Gastric intestinal metaplasia without dysplasia, involving the antrum
K31A12	Gastric intestinal metaplasia without dysplasia, involving the body (corpus)
K31A13	Gastric intestinal metaplasia without dysplasia, involving the fundus
K31A14	Gastric intestinal metaplasia without dysplasia, involving the cardia
K31A15	Gastric intestinal metaplasia without dysplasia, involving multiple sites
K31A19	Gastric intestinal metaplasia without dysplasia, unspecified site
K31A2	Gastric intestinal metaplasia with dysplasia
K31A21	Gastric intestinal metaplasia with low grade dysplasia
K31A22	Gastric intestinal metaplasia with high grade dysplasia
K31A29	Gastric intestinal metaplasia with dysplasia, unspecified
K50	Crohn's disease [regional enteritis]
K500	Crohn's disease of small intestine
K5000	Crohn's disease of small intestine without complications
K5001	Crohn's disease of small intestine with complications
K50011	Crohn's disease of small intestine with rectal bleeding
K50012	Crohn's disease of small intestine with intestinal obstruction
K50013	Crohn's disease of small intestine with fistula
K50014	Crohn's disease of small intestine with abscess
K50018	Crohn's disease of small intestine with other complication
K50019	Crohn's disease of small intestine with unspecified complications
K501	Crohn's disease of large intestine
K5010	Crohn's disease of large intestine without complications
K5011	Crohn's disease of large intestine with complications
K50111	Crohn's disease of large intestine with rectal bleeding
K50112	Crohn's disease of large intestine with intestinal obstruction
K50113	Crohn's disease of large intestine with fistula
K50114	Crohn's disease of large intestine with abscess
K50118	Crohn's disease of large intestine with other complication
K50119	Crohn's disease of large intestine with unspecified complications
K508	Crohn's disease of both small and large intestine
K5080	Crohn's disease of both small and large intestine without complications
K5081	Crohn's disease of both small and large intestine with complications
K50811	Crohn's disease of both small and large intestine with rectal bleeding
K50812	Crohn's disease of both small and large intestine with intestinal obstruction
K50813	Crohn's disease of both small and large intestine with fistula
K50814	Crohn's disease of both small and large intestine with abscess
K50818	Crohn's disease of both small and large intestine with other complication
K50819	Crohn's disease of both small and large intestine with unspecified complications
K509	Crohn's disease, unspecified
K5090	Crohn's disease, unspecified, without complications
K5091	Crohn's disease, unspecified, with complications
K50911	Crohn's disease, unspecified, with rectal bleeding
K50912	Crohn's disease, unspecified, with intestinal obstruction
K50913	Crohn's disease, unspecified, with fistula
K50914	Crohn's disease, unspecified, with abscess
K50918	Crohn's disease, unspecified, with other complication
K50919	Crohn's disease, unspecified, with unspecified complications
K51	Ulcerative colitis
K510	Ulcerative (chronic) pancolitis
K5100	Ulcerative (chronic) pancolitis without complications
K5101	Ulcerative (chronic) pancolitis with complications
K51011	Ulcerative (chronic) pancolitis with rectal bleeding
K51012	Ulcerative (chronic) pancolitis with intestinal obstruction
K51013	Ulcerative (chronic) pancolitis with fistula
K51014	Ulcerative (chronic) pancolitis with abscess
K51018	Ulcerative (chronic) pancolitis with other complication
K51019	Ulcerative (chronic) pancolitis with unspecified complications
K512	Ulcerative (chronic) proctitis
K5120	Ulcerative (chronic) proctitis without complications
K5121	Ulcerative (chronic) proctitis with complications
K51211	Ulcerative (chronic) proctitis with rectal bleeding
K51212	Ulcerative (chronic) proctitis with intestinal obstruction
K51213	Ulcerative (chronic) proctitis with fistula
K51214	Ulcerative (chronic) proctitis with abscess
K51218	Ulcerative (chronic) proctitis with other complication
K51219	Ulcerative (chronic) proctitis with unspecified complications
K513	Ulcerative (chronic) rectosigmoiditis
K5130	Ulcerative (chronic) rectosigmoiditis without complications
K5131	Ulcerative (chronic) rectosigmoiditis with complications
K51311	Ulcerative (chronic) rectosigmoiditis with rectal bleeding
K51312	Ulcerative (chronic) rectosigmoiditis with intestinal obstruction
K51313	Ulcerative (chronic) rectosigmoiditis with fistula
K51314	Ulcerative (chronic) rectosigmoiditis with abscess
K51318	Ulcerative (chronic) rectosigmoiditis with other complication
K51319	Ulcerative (chronic) rectosigmoiditis with unspecified complications
K514	Inflammatory polyps of colon
K5140	Inflammatory polyps of colon without complications
K5141	Inflammatory polyps of colon with complications
K51411	Inflammatory polyps of colon with rectal bleeding
K51412	Inflammatory polyps of colon with intestinal obstruction
K51413	Inflammatory polyps of colon with fistula
K51414	Inflammatory polyps of colon with abscess
K51418	Inflammatory polyps of colon with other complication
K51419	Inflammatory polyps of colon with unspecified complications
K515	Left sided colitis
K5150	Left sided colitis without complications
K5151	Left sided colitis with complications
K51511	Left sided colitis with rectal bleeding
K51512	Left sided colitis with intestinal obstruction
K51513	Left sided colitis with fistula
K51514	Left sided colitis with abscess
K51518	Left sided colitis with other complication
K51519	Left sided colitis with unspecified complications
K518	Other ulcerative colitis
K5180	Other ulcerative colitis without complications
K5181	Other ulcerative colitis with complications
K51811	Other ulcerative colitis with rectal bleeding
K51812	Other ulcerative colitis with intestinal obstruction
K51813	Other ulcerative colitis with fistula
K51814	Other ulcerative colitis with abscess
K51818	Other ulcerative colitis with other complication
K51819	Other ulcerative colitis with unspecified complications
K519	Ulcerative colitis, unspecified
K5190	Ulcerative colitis, unspecified, without complications
K5191	Ulcerative colitis, unspecified, with complications
K51911	Ulcerative colitis, unspecified with rectal bleeding
K51912	Ulcerative colitis, unspecified with intestinal obstruction
K51913	Ulcerative colitis, unspecified with fistula
K51914	Ulcerative colitis, unspecified with abscess
K51918	Ulcerative colitis, unspecified with other complication
K51919	Ulcerative colitis, unspecified with unspecified complications
K52	Other and unspecified noninfective gastroenteritis and colitis
K520	Gastroenteritis and colitis due to radiation
K521	Toxic gastroenteritis and colitis
K522	Allergic and dietetic gastroenteritis and colitis
K5221	Food protein-induced enterocolitis syndrome
K5222	Food protein-induced enteropathy
K5229	Other allergic and dietetic gastroenteritis and colitis
K523	Indeterminate colitis
K528	Other specified noninfective gastroenteritis and colitis
K5281	Eosinophilic gastritis or gastroenteritis
K5282	Eosinophilic colitis
K5283	Microscopic colitis
K52831	Collagenous colitis
K52832	Lymphocytic colitis
K52838	Other microscopic colitis
K52839	Microscopic colitis, unspecified
K5289	Other specified noninfective gastroenteritis and colitis
K529	Noninfective gastroenteritis and colitis, unspecified
K58	Irritable bowel syndrome
K580	Irritable bowel syndrome with diarrhea
K581	Irritable bowel syndrome with constipation
K582	Mixed irritable bowel syndrome
K588	Other irritable bowel syndrome
K589	Irritable bowel syndrome without diarrhea
K62	Other diseases of anus and rectum
K620	Anal polyp
K621	Rectal polyp
K622	Anal prolapse
K623	Rectal prolapse
K624	Stenosis of anus and rectum
K625	Hemorrhage of anus and rectum
K626	Ulcer of anus and rectum
K627	Radiation proctitis
K628	Other specified diseases of anus and rectum
K6281	Anal sphincter tear (healed) (nontraumatic) (old)
K6282	Dysplasia of anus
K6289	Other specified diseases of anus and rectum
K629	Disease of anus and rectum, unspecified
K92	Other diseases of digestive system
K920	Hematemesis
K921	Melena
K922	Gastrointestinal hemorrhage, unspecified
K928	Other specified diseases of the digestive system
K9281	Gastrointestinal mucositis (ulcerative)
K9289	Other specified diseases of the digestive system
K929	Disease of digestive system, unspecified
Z871	Personal history of diseases of the digestive system
Z8711	Personal history of peptic ulcer disease
Z8719	Personal history of other diseases of the digestive system
