# Supplementary material for: Prevalence and Correlates of Firearm Screening and Safety Counseling in Pediatric Primary Care
Source: J Community Health. 2025 Jun 1;50(5):959–64. doi: 10.1007/s10900-025-01487-1 (PMC12474701; doi:10.1007/s10900-025-01487-1)
Supplement: Supplementary file 17 — Supplementary Material 17 [file 10900_2025_1487_MOESM17_ESM.xlsx]

## Sheet: all_codes
CODE	FULL_DESCRIPTION
M21	Other acquired deformities of limbs
M210	Valgus deformity, not elsewhere classified
M2100	Valgus deformity, not elsewhere classified, unspecified site
M2102	Valgus deformity, not elsewhere classified, elbow
M21021	Valgus deformity, not elsewhere classified, right elbow
M21022	Valgus deformity, not elsewhere classified, left elbow
M21029	Valgus deformity, not elsewhere classified, unspecified elbow
M2105	Valgus deformity, not elsewhere classified, hip
M21051	Valgus deformity, not elsewhere classified, right hip
M21052	Valgus deformity, not elsewhere classified, left hip
M21059	Valgus deformity, not elsewhere classified, unspecified hip
M2106	Valgus deformity, not elsewhere classified, knee
M21061	Valgus deformity, not elsewhere classified, right knee
M21062	Valgus deformity, not elsewhere classified, left knee
M21069	Valgus deformity, not elsewhere classified, unspecified knee
M2107	Valgus deformity, not elsewhere classified, ankle
M21071	Valgus deformity, not elsewhere classified, right ankle
M21072	Valgus deformity, not elsewhere classified, left ankle
M21079	Valgus deformity, not elsewhere classified, unspecified ankle
M211	Varus deformity, not elsewhere classified
M2110	Varus deformity, not elsewhere classified, unspecified site
M2112	Varus deformity, not elsewhere classified, elbow
M21121	Varus deformity, not elsewhere classified, right elbow
M21122	Varus deformity, not elsewhere classified, left elbow
M21129	Varus deformity, not elsewhere classified, unspecified elbow
M2115	Varus deformity, not elsewhere classified, hip
M21151	Varus deformity, not elsewhere classified, right hip
M21152	Varus deformity, not elsewhere classified, left hip
M21159	Varus deformity, not elsewhere classified, unspecified
M2116	Varus deformity, not elsewhere classified, knee
M21161	Varus deformity, not elsewhere classified, right knee
M21162	Varus deformity, not elsewhere classified, left knee
M21169	Varus deformity, not elsewhere classified, unspecified knee
M2117	Varus deformity, not elsewhere classified, ankle
M21171	Varus deformity, not elsewhere classified, right ankle
M21172	Varus deformity, not elsewhere classified, left ankle
M21179	Varus deformity, not elsewhere classified, unspecified ankle
M212	Flexion deformity
M2120	Flexion deformity, unspecified site
M2121	Flexion deformity, shoulder
M21211	Flexion deformity, right shoulder
M21212	Flexion deformity, left shoulder
M21219	Flexion deformity, unspecified shoulder
M2122	Flexion deformity, elbow
M21221	Flexion deformity, right elbow
M21222	Flexion deformity, left elbow
M21229	Flexion deformity, unspecified elbow
M2123	Flexion deformity, wrist
M21231	Flexion deformity, right wrist
M21232	Flexion deformity, left wrist
M21239	Flexion deformity, unspecified wrist
M2124	Flexion deformity, finger joints
M21241	Flexion deformity, right finger joints
M21242	Flexion deformity, left finger joints
M21249	Flexion deformity, unspecified finger joints
M2125	Flexion deformity, hip
M21251	Flexion deformity, right hip
M21252	Flexion deformity, left hip
M21259	Flexion deformity, unspecified hip
M2126	Flexion deformity, knee
M21261	Flexion deformity, right knee
M21262	Flexion deformity, left knee
M21269	Flexion deformity, unspecified knee
M2127	Flexion deformity, ankle and toes
M21271	Flexion deformity, right ankle and toes
M21272	Flexion deformity, left ankle and toes
M21279	Flexion deformity, unspecified ankle and toes
M213	Wrist or foot drop (acquired)
M2133	Wrist drop (acquired)
M21331	Wrist drop, right wrist
M21332	Wrist drop, left wrist
M21339	Wrist drop, unspecified wrist
M2137	Foot drop (acquired)
M21371	Foot drop, right foot
M21372	Foot drop, left foot
M21379	Foot drop, unspecified foot
M214	Flat foot [pes planus] (acquired)
M2140	Flat foot [pes planus] (acquired), unspecified foot
M2141	Flat foot [pes planus] (acquired), right foot
M2142	Flat foot [pes planus] (acquired), left foot
M215	Acquired clawhand, clubhand, clawfoot and clubfoot
M2151	Acquired clawhand
M21511	Acquired clawhand, right hand
M21512	Acquired clawhand, left hand
M21519	Acquired clawhand, unspecified hand
M2152	Acquired clubhand
M21521	Acquired clubhand, right hand
M21522	Acquired clubhand, left hand
M21529	Acquired clubhand, unspecified hand
M2153	Acquired clawfoot
M21531	Acquired clawfoot, right foot
M21532	Acquired clawfoot, left foot
M21539	Acquired clawfoot, unspecified foot
M2154	Acquired clubfoot
M21541	Acquired clubfoot, right foot
M21542	Acquired clubfoot, left foot
M21549	Acquired clubfoot, unspecified foot
M216	Other acquired deformities of foot
M2161	Bunion
M21611	Bunion of right foot
M21612	Bunion of left foot
M21619	Bunion of unspecified foot
M2162	Bunionette
M21621	Bunionette of right foot
M21622	Bunionette of left foot
M21629	Bunionette of unspecified foot
M216X	Other acquired deformities of foot
M216X1	Other acquired deformities of right foot
M216X2	Other acquired deformities of left foot
M216X9	Other acquired deformities of unspecified foot
M217	Unequal limb length (acquired)
M2170	Unequal limb length (acquired), unspecified site
M2172	Unequal limb length (acquired), humerus
M21721	Unequal limb length (acquired), right humerus
M21722	Unequal limb length (acquired), left humerus
M21729	Unequal limb length (acquired), unspecified humerus
M2173	Unequal limb length (acquired), ulna and radius
M21731	Unequal limb length (acquired), right ulna
M21732	Unequal limb length (acquired), left ulna
M21733	Unequal limb length (acquired), right radius
M21734	Unequal limb length (acquired), left radius
M21739	Unequal limb length (acquired), unspecified ulna and radius
M2175	Unequal limb length (acquired), femur
M21751	Unequal limb length (acquired), right femur
M21752	Unequal limb length (acquired), left femur
M21759	Unequal limb length (acquired), unspecified femur
M2176	Unequal limb length (acquired), tibia and fibula
M21761	Unequal limb length (acquired), right tibia
M21762	Unequal limb length (acquired), left tibia
M21763	Unequal limb length (acquired), right fibula
M21764	Unequal limb length (acquired), left fibula
M21769	Unequal limb length (acquired), unspecified tibia and fibula
M218	Other specified acquired deformities of limbs
M2180	Other specified acquired deformities of unspecified limb
M2182	Other specified acquired deformities of upper arm
M21821	Other specified acquired deformities of right upper arm
M21822	Other specified acquired deformities of left upper arm
M21829	Other specified acquired deformities of unspecified upper arm
M2183	Other specified acquired deformities of forearm
M21831	Other specified acquired deformities of right forearm
M21832	Other specified acquired deformities of left forearm
M21839	Other specified acquired deformities of unspecified forearm
M2185	Other specified acquired deformities of thigh
M21851	Other specified acquired deformities of right thigh
M21852	Other specified acquired deformities of left thigh
M21859	Other specified acquired deformities of unspecified thigh
M2186	Other specified acquired deformities of lower leg
M21861	Other specified acquired deformities of right lower leg
M21862	Other specified acquired deformities of left lower leg
M21869	Other specified acquired deformities of unspecified lower leg
M219	Unspecified acquired deformity of limb and hand
M2190	Unspecified acquired deformity of unspecified limb
M2192	Unspecified acquired deformity of upper arm
M21921	Unspecified acquired deformity of right upper arm
M21922	Unspecified acquired deformity of left upper arm
M21929	Unspecified acquired deformity of unspecified upper arm
M2193	Unspecified acquired deformity of forearm
M21931	Unspecified acquired deformity of right forearm
M21932	Unspecified acquired deformity of left forearm
M21939	Unspecified acquired deformity of unspecified forearm
M2194	Unspecified acquired deformity of hand
M21941	Unspecified acquired deformity of hand, right hand
M21942	Unspecified acquired deformity of hand, left hand
M21949	Unspecified acquired deformity of hand, unspecified hand
M2195	Unspecified acquired deformity of thigh
M21951	Unspecified acquired deformity of right thigh
M21952	Unspecified acquired deformity of left thigh
M21959	Unspecified acquired deformity of unspecified thigh
M2196	Unspecified acquired deformity of lower leg
M21961	Unspecified acquired deformity of right lower leg
M21962	Unspecified acquired deformity of left lower leg
M21969	Unspecified acquired deformity of unspecified lower leg
M24	Other specific joint derangements
M240	Loose body in joint
M2400	Loose body in unspecified joint
M2401	Loose body in shoulder
M24011	Loose body in right shoulder
M24012	Loose body in left shoulder
M24019	Loose body in unspecified shoulder
M2402	Loose body in elbow
M24021	Loose body in right elbow
M24022	Loose body in left elbow
M24029	Loose body in unspecified elbow
M2403	Loose body in wrist
M24031	Loose body in right wrist
M24032	Loose body in left wrist
M24039	Loose body in unspecified wrist
M2404	Loose body in finger joints
M24041	Loose body in right finger joint(s)
M24042	Loose body in left finger joint(s)
M24049	Loose body in unspecified finger joint(s)
M2405	Loose body in hip
M24051	Loose body in right hip
M24052	Loose body in left hip
M24059	Loose body in unspecified hip
M2407	Loose body in ankle and toe joints
M24071	Loose body in right ankle
M24072	Loose body in left ankle
M24073	Loose body in unspecified ankle
M24074	Loose body in right toe joint(s)
M24075	Loose body in left toe joint(s)
M24076	Loose body in unspecified toe joints
M2408	Loose body, other site
M241	Other articular cartilage disorders
M2410	Other articular cartilage disorders, unspecified site
M2411	Other articular cartilage disorders, shoulder
M24111	Other articular cartilage disorders, right shoulder
M24112	Other articular cartilage disorders, left shoulder
M24119	Other articular cartilage disorders, unspecified shoulder
M2412	Other articular cartilage disorders, elbow
M24121	Other articular cartilage disorders, right elbow
M24122	Other articular cartilage disorders, left elbow
M24129	Other articular cartilage disorders, unspecified elbow
M2413	Other articular cartilage disorders, wrist
M24131	Other articular cartilage disorders, right wrist
M24132	Other articular cartilage disorders, left wrist
M24139	Other articular cartilage disorders, unspecified wrist
M2414	Other articular cartilage disorders, hand
M24141	Other articular cartilage disorders, right hand
M24142	Other articular cartilage disorders, left hand
M24149	Other articular cartilage disorders, unspecified hand
M2415	Other articular cartilage disorders, hip
M24151	Other articular cartilage disorders, right hip
M24152	Other articular cartilage disorders, left hip
M24159	Other articular cartilage disorders, unspecified hip
M2417	Other articular cartilage disorders, ankle and foot
M24171	Other articular cartilage disorders, right ankle
M24172	Other articular cartilage disorders, left ankle
M24173	Other articular cartilage disorders, unspecified ankle
M24174	Other articular cartilage disorders, right foot
M24175	Other articular cartilage disorders, left foot
M24176	Other articular cartilage disorders, unspecified foot
M2419	Other articular cartilage disorders, other specified site
M242	Disorder of ligament
M2420	Disorder of ligament, unspecified site
M2421	Disorder of ligament, shoulder
M24211	Disorder of ligament, right shoulder
M24212	Disorder of ligament, left shoulder
M24219	Disorder of ligament, unspecified shoulder
M2422	Disorder of ligament, elbow
M24221	Disorder of ligament, right elbow
M24222	Disorder of ligament, left elbow
M24229	Disorder of ligament, unspecified elbow
M2423	Disorder of ligament, wrist
M24231	Disorder of ligament, right wrist
M24232	Disorder of ligament, left wrist
M24239	Disorder of ligament, unspecified wrist
M2424	Disorder of ligament, hand
M24241	Disorder of ligament, right hand
M24242	Disorder of ligament, left hand
M24249	Disorder of ligament, unspecified hand
M2425	Disorder of ligament, hip
M24251	Disorder of ligament, right hip
M24252	Disorder of ligament, left hip
M24259	Disorder of ligament, unspecified hip
M2427	Disorder of ligament, ankle and foot
M24271	Disorder of ligament, right ankle
M24272	Disorder of ligament, left ankle
M24273	Disorder of ligament, unspecified ankle
M24274	Disorder of ligament, right foot
M24275	Disorder of ligament, left foot
M24276	Disorder of ligament, unspecified foot
M2428	Disorder of ligament, vertebrae
M2429	Disorder of ligament, other specified site
M243	Pathological dislocation of joint, not elsewhere classified
M2430	Pathological dislocation of unspecified joint, not elsewhere classified
M2431	Pathological dislocation of shoulder, not elsewhere classified
M24311	Pathological dislocation of right shoulder, not elsewhere classified
M24312	Pathological dislocation of left shoulder, not elsewhere classified
M24319	Pathological dislocation of unspecified shoulder, not elsewhere classified
M2432	Pathological dislocation of elbow, not elsewhere classified
M24321	Pathological dislocation of right elbow, not elsewhere classified
M24322	Pathological dislocation of left elbow, not elsewhere classified
M24329	Pathological dislocation of unspecified elbow, not elsewhere classified
M2433	Pathological dislocation of wrist, not elsewhere classified
M24331	Pathological dislocation of right wrist, not elsewhere classified
M24332	Pathological dislocation of left wrist, not elsewhere classified
M24339	Pathological dislocation of unspecified wrist, not elsewhere classified
M2434	Pathological dislocation of hand, not elsewhere classified
M24341	Pathological dislocation of right hand, not elsewhere classified
M24342	Pathological dislocation of left hand, not elsewhere classified
M24349	Pathological dislocation of unspecified hand, not elsewhere classified
M2435	Pathological dislocation of hip, not elsewhere classified
M24351	Pathological dislocation of right hip, not elsewhere classified
M24352	Pathological dislocation of left hip, not elsewhere classified
M24359	Pathological dislocation of unspecified hip, not elsewhere classified
M2436	Pathological dislocation of knee, not elsewhere classified
M24361	Pathological dislocation of right knee, not elsewhere classified
M24362	Pathological dislocation of left knee, not elsewhere classified
M24369	Pathological dislocation of unspecified knee, not elsewhere classified
M2437	Pathological dislocation of ankle and foot, not elsewhere classified
M24371	Pathological dislocation of right ankle, not elsewhere classified
M24372	Pathological dislocation of left ankle, not elsewhere classified
M24373	Pathological dislocation of unspecified ankle, not elsewhere classified
M24374	Pathological dislocation of right foot, not elsewhere classified
M24375	Pathological dislocation of left foot, not elsewhere classified
M24376	Pathological dislocation of unspecified foot, not elsewhere classified
M2439	Pathological dislocation of other specified joint, not elsewhere classified
M244	Recurrent dislocation of joint
M2440	Recurrent dislocation, unspecified joint
M2441	Recurrent dislocation, shoulder
M24411	Recurrent dislocation, right shoulder
M24412	Recurrent dislocation, left shoulder
M24419	Recurrent dislocation, unspecified shoulder
M2442	Recurrent dislocation, elbow
M24421	Recurrent dislocation, right elbow
M24422	Recurrent dislocation, left elbow
M24429	Recurrent dislocation, unspecified elbow
M2443	Recurrent dislocation, wrist
M24431	Recurrent dislocation, right wrist
M24432	Recurrent dislocation, left wrist
M24439	Recurrent dislocation, unspecified wrist
M2444	Recurrent dislocation, hand and finger(s)
M24441	Recurrent dislocation, right hand
M24442	Recurrent dislocation, left hand
M24443	Recurrent dislocation, unspecified hand
M24444	Recurrent dislocation, right finger
M24445	Recurrent dislocation, left finger
M24446	Recurrent dislocation, unspecified finger
M2445	Recurrent dislocation, hip
M24451	Recurrent dislocation, right hip
M24452	Recurrent dislocation, left hip
M24459	Recurrent dislocation, unspecified hip
M2446	Recurrent dislocation, knee
M24461	Recurrent dislocation, right knee
M24462	Recurrent dislocation, left knee
M24469	Recurrent dislocation, unspecified knee
M2447	Recurrent dislocation, ankle, foot and toes
M24471	Recurrent dislocation, right ankle
M24472	Recurrent dislocation, left ankle
M24473	Recurrent dislocation, unspecified ankle
M24474	Recurrent dislocation, right foot
M24475	Recurrent dislocation, left foot
M24476	Recurrent dislocation, unspecified foot
M24477	Recurrent dislocation, right toe(s)
M24478	Recurrent dislocation, left toe(s)
M24479	Recurrent dislocation, unspecified toe(s)
M2449	Recurrent dislocation, other specified joint
M245	Contracture of joint
M2450	Contracture, unspecified joint
M2451	Contracture, shoulder
M24511	Contracture, right shoulder
M24512	Contracture, left shoulder
M24519	Contracture, unspecified shoulder
M2452	Contracture, elbow
M24521	Contracture, right elbow
M24522	Contracture, left elbow
M24529	Contracture, unspecified elbow
M2453	Contracture, wrist
M24531	Contracture, right wrist
M24532	Contracture, left wrist
M24539	Contracture, unspecified wrist
M2454	Contracture, hand
M24541	Contracture, right hand
M24542	Contracture, left hand
M24549	Contracture, unspecified hand
M2455	Contracture, hip
M24551	Contracture, right hip
M24552	Contracture, left hip
M24559	Contracture, unspecified hip
M2456	Contracture, knee
M24561	Contracture, right knee
M24562	Contracture, left knee
M24569	Contracture, unspecified knee
M2457	Contracture, ankle and foot
M24571	Contracture, right ankle
M24572	Contracture, left ankle
M24573	Contracture, unspecified ankle
M24574	Contracture, right foot
M24575	Contracture, left foot
M24576	Contracture, unspecified foot
M2459	Contracture, other specified joint
M246	Ankylosis of joint
M2460	Ankylosis, unspecified joint
M2461	Ankylosis, shoulder
M24611	Ankylosis, right shoulder
M24612	Ankylosis, left shoulder
M24619	Ankylosis, unspecified shoulder
M2462	Ankylosis, elbow
M24621	Ankylosis, right elbow
M24622	Ankylosis, left elbow
M24629	Ankylosis, unspecified elbow
M2463	Ankylosis, wrist
M24631	Ankylosis, right wrist
M24632	Ankylosis, left wrist
M24639	Ankylosis, unspecified wrist
M2464	Ankylosis, hand
M24641	Ankylosis, right hand
M24642	Ankylosis, left hand
M24649	Ankylosis, unspecified hand
M2465	Ankylosis, hip
M24651	Ankylosis, right hip
M24652	Ankylosis, left hip
M24659	Ankylosis, unspecified hip
M2466	Ankylosis, knee
M24661	Ankylosis, right knee
M24662	Ankylosis, left knee
M24669	Ankylosis, unspecified knee
M2467	Ankylosis, ankle and foot
M24671	Ankylosis, right ankle
M24672	Ankylosis, left ankle
M24673	Ankylosis, unspecified ankle
M24674	Ankylosis, right foot
M24675	Ankylosis, left foot
M24676	Ankylosis, unspecified foot
M2469	Ankylosis, other specified joint
M247	Protrusio acetabuli
M248	Other specific joint derangements, not elsewhere classified
M2480	Other specific joint derangements of unspecified joint, not elsewhere classified
M2481	Other specific joint derangements of shoulder, not elsewhere classified
M24811	Other specific joint derangements of right shoulder, not elsewhere classified
M24812	Other specific joint derangements of left shoulder, not elsewhere classified
M24819	Other specific joint derangements of unspecified shoulder, not elsewhere classified
M2482	Other specific joint derangements of elbow, not elsewhere classified
M24821	Other specific joint derangements of right elbow, not elsewhere classified
M24822	Other specific joint derangements of left elbow, not elsewhere classified
M24829	Other specific joint derangements of unspecified elbow, not elsewhere classified
M2483	Other specific joint derangements of wrist, not elsewhere classified
M24831	Other specific joint derangements of right wrist, not elsewhere classified
M24832	Other specific joint derangements of left wrist, not elsewhere classified
M24839	Other specific joint derangements of unspecified wrist, not elsewhere classified
M2484	Other specific joint derangements of hand, not elsewhere classified
M24841	Other specific joint derangements of right hand, not elsewhere classified
M24842	Other specific joint derangements of left hand, not elsewhere classified
M24849	Other specific joint derangements of unspecified hand, not elsewhere classified
M2485	Other specific joint derangements of hip, not elsewhere classified
M24851	Other specific joint derangements of right hip, not elsewhere classified
M24852	Other specific joint derangements of left hip, not elsewhere classified
M24859	Other specific joint derangements of unspecified hip, not elsewhere classified
M2487	Other specific joint derangements of ankle and foot, not elsewhere classified
M24871	Other specific joint derangements of right ankle, not elsewhere classified
M24872	Other specific joint derangements of left ankle, not elsewhere classified
M24873	Other specific joint derangements of unspecified ankle, not elsewhere classified
M24874	Other specific joint derangements of right foot, not elsewhere classified
M24875	Other specific joint derangements left foot, not elsewhere classified
M24876	Other specific joint derangements of unspecified foot, not elsewhere classified
M2489	Other specific joint derangement of other specified joint, not elsewhere classified
M249	Joint derangement, unspecified
