# Supplementary material for: Prevalence and Correlates of Firearm Screening and Safety Counseling in Pediatric Primary Care
Source: J Community Health. 2025 Jun 1;50(5):959–64. doi: 10.1007/s10900-025-01487-1 (PMC12474701; doi:10.1007/s10900-025-01487-1)
Supplement: Supplementary file 18 — Supplementary Material 18 [file 10900_2025_1487_MOESM18_ESM.xlsx]

## Sheet: all_codes
CODE	FULL_DESCRIPTION
N91	Absent, scanty and rare menstruation
N910	Primary amenorrhea
N911	Secondary amenorrhea
N912	Amenorrhea, unspecified
N913	Primary oligomenorrhea
N914	Secondary oligomenorrhea
N915	Oligomenorrhea, unspecified
N92	Excessive, frequent and irregular menstruation
N920	Excessive and frequent menstruation with regular cycle
N921	Excessive and frequent menstruation with irregular cycle
N922	Excessive menstruation at puberty
N923	Ovulation bleeding
N924	Excessive bleeding in the premenopausal period
N925	Other specified irregular menstruation
N926	Irregular menstruation, unspecified
