# Supplementary material for: Prevalence and Correlates of Firearm Screening and Safety Counseling in Pediatric Primary Care
Source: J Community Health. 2025 Jun 1;50(5):959–64. doi: 10.1007/s10900-025-01487-1 (PMC12474701; doi:10.1007/s10900-025-01487-1)
Supplement: Supplementary file 19 — Supplementary Material 19 [file 10900_2025_1487_MOESM19_ESM.xlsx]

## Sheet: all_codes
CODE	FULL_DESCRIPTION
R11	Nausea and vomiting
R110	Nausea
R111	Vomiting
R1110	Vomiting, unspecified
R1111	Vomiting without nausea
R1112	Projectile vomiting
R1113	Vomiting of fecal matter
R1114	Bilious vomiting
R1115	Cyclical vomiting syndrome unrelated to migraine
R112	Nausea with vomiting, unspecified
