# Supplementary material for: Prevalence and Correlates of Firearm Screening and Safety Counseling in Pediatric Primary Care
Source: J Community Health. 2025 Jun 1;50(5):959–64. doi: 10.1007/s10900-025-01487-1 (PMC12474701; doi:10.1007/s10900-025-01487-1)
Supplement: Supplementary file 20 — Supplementary Material 20 [file 10900_2025_1487_MOESM20_ESM.xlsx]

## Sheet: all_codes
CODE	FULL_DESCRIPTION
F454	Pain disorders related to psychological factors
F4541	Pain disorder exclusively related to psychological factors
F4542	Pain disorder with related psychological factors
G89	Pain, not elsewhere classified
G890	Central pain syndrome
G891	Acute pain, not elsewhere classified
G8911	Acute pain due to trauma
G8912	Acute post-thoracotomy pain
G8918	Other acute postprocedural pain
G892	Chronic pain, not elsewhere classified
G8921	Chronic pain due to trauma
G8922	Chronic post-thoracotomy pain
G8928	Other chronic postprocedural pain
G8929	Other chronic pain
G893	Neoplasm related pain (acute) (chronic)
G894	Chronic pain syndrome
M255	Pain in joint
M2550	Pain in unspecified joint
M2551	Pain in shoulder
M25511	Pain in right shoulder
M25512	Pain in left shoulder
M25519	Pain in unspecified shoulder
M2552	Pain in elbow
M25521	Pain in right elbow
M25522	Pain in left elbow
M25529	Pain in unspecified elbow
M2553	Pain in wrist
M25531	Pain in right wrist
M25532	Pain in left wrist
M25539	Pain in unspecified wrist
M2554	Pain in joints of hand
M25541	Pain in joints of right hand
M25542	Pain in joints of left hand
M25549	Pain in joints of unspecified hand
M2555	Pain in hip
M25551	Pain in right hip
M25552	Pain in left hip
M25559	Pain in unspecified hip
M2556	Pain in knee
M25561	Pain in right knee
M25562	Pain in left knee
M25569	Pain in unspecified knee
M2557	Pain in ankle and joints of foot
M25571	Pain in right ankle and joints of right foot
M25572	Pain in left ankle and joints of left foot
M25579	Pain in unspecified ankle and joints of unspecified foot
M2559	Pain in other specified joint
M54	Dorsalgia
M540	Panniculitis affecting regions of neck and back
M5400	Panniculitis affecting regions of neck and back, site unspecified
M5401	Panniculitis affecting regions of neck and back, occipito-atlanto-axial region
M5402	Panniculitis affecting regions of neck and back, cervical region
M5403	Panniculitis affecting regions of neck and back, cervicothoracic region
M5404	Panniculitis affecting regions of neck and back, thoracic region
M5405	Panniculitis affecting regions of neck and back, thoracolumbar region
M5406	Panniculitis affecting regions of neck and back, lumbar region
M5407	Panniculitis affecting regions of neck and back, lumbosacral region
M5408	Panniculitis affecting regions of neck and back, sacral and sacrococcygeal region
M5409	Panniculitis affecting regions, neck and back, multiple sites in spine
M541	Radiculopathy
M5410	Radiculopathy, site unspecified
M5411	Radiculopathy, occipito-atlanto-axial region
M5412	Radiculopathy, cervical region
M5413	Radiculopathy, cervicothoracic region
M5414	Radiculopathy, thoracic region
M5415	Radiculopathy, thoracolumbar region
M5416	Radiculopathy, lumbar region
M5417	Radiculopathy, lumbosacral region
M5418	Radiculopathy, sacral and sacrococcygeal region
M542	Cervicalgia
M543	Sciatica
M5430	Sciatica, unspecified side
M5431	Sciatica, right side
M5432	Sciatica, left side
M544	Lumbago with sciatica
M5440	Lumbago with sciatica, unspecified side
M5441	Lumbago with sciatica, right side
M5442	Lumbago with sciatica, left side
M545	Low back pain
M5450	Low back pain, unspecified
M5451	Vertebrogenic low back pain
M5459	Other low back pain
M546	Pain in thoracic spine
M548	Other dorsalgia
M5481	Occipital neuralgia
M5489	Other dorsalgia
M549	Dorsalgia, unspecified
R07	Pain in throat and chest
R070	Pain in throat
R071	Chest pain on breathing
R072	Precordial pain
R078	Other chest pain
R0781	Pleurodynia
R0782	Intercostal pain
R0789	Other chest pain
R079	Chest pain, unspecified
R10	Abdominal and pelvic pain
R100	Acute abdomen
R101	Pain localized to upper abdomen
R1010	Upper abdominal pain, unspecified
R1011	Right upper quadrant pain
R1012	Left upper quadrant pain
R1013	Epigastric pain
R102	Pelvic and perineal pain
R103	Pain localized to other parts of lower abdomen
R1030	Lower abdominal pain, unspecified
R1031	Right lower quadrant pain
R1032	Left lower quadrant pain
R1033	Periumbilical pain
R108	Other abdominal pain
R1081	Abdominal tenderness
R10811	Right upper quadrant abdominal tenderness
R10812	Left upper quadrant abdominal tenderness
R10813	Right lower quadrant abdominal tenderness
R10814	Left lower quadrant abdominal tenderness
R10815	Periumbilic abdominal tenderness
R10816	Epigastric abdominal tenderness
R10817	Generalized abdominal tenderness
R10819	Abdominal tenderness, unspecified site
R1082	Rebound abdominal tenderness
R10821	Right upper quadrant rebound abdominal tenderness
R10822	Left upper quadrant rebound abdominal tenderness
R10823	Right lower quadrant rebound abdominal tenderness
R10824	Left lower quadrant rebound abdominal tenderness
R10825	Periumbilic rebound abdominal tenderness
R10826	Epigastric rebound abdominal tenderness
R10827	Generalized rebound abdominal tenderness
R10829	Rebound abdominal tenderness, unspecified site
R1083	Colic
R1084	Generalized abdominal pain
R109	Unspecified abdominal pain
R52	Pain, unspecified
