# Supplementary material for: Prevalence and Correlates of Firearm Screening and Safety Counseling in Pediatric Primary Care
Source: J Community Health. 2025 Jun 1;50(5):959–64. doi: 10.1007/s10900-025-01487-1 (PMC12474701; doi:10.1007/s10900-025-01487-1)
Supplement: Supplementary file 22 — Supplementary Material 22 [file 10900_2025_1487_MOESM22_ESM.xlsx]

## Sheet: all_codes
CODE	FULL_DESCRIPTION
F51	Sleep disorders not due to a substance or known physiological condition
F510	Insomnia not due to a substance or known physiological condition
F5101	Primary insomnia
F5102	Adjustment insomnia
F5103	Paradoxical insomnia
F5104	Psychophysiologic insomnia
F5105	Insomnia due to other mental disorder
F5109	Other insomnia not due to a substance or known physiological condition
F511	Hypersomnia not due to a substance or known physiological condition
F5111	Primary hypersomnia
F5112	Insufficient sleep syndrome
F5113	Hypersomnia due to other mental disorder
F5119	Other hypersomnia not due to a substance or known physiological condition
F513	Sleepwalking [somnambulism]
F514	Sleep terrors [night terrors]
F515	Nightmare disorder
F518	Other sleep disorders not due to a substance or known physiological condition
F519	Sleep disorder not due to a substance or known physiological condition, unspecified
G47	Sleep disorders
G470	Insomnia
G4700	Insomnia, unspecified
G4701	Insomnia due to medical condition
G4709	Other insomnia
G471	Hypersomnia
G4710	Hypersomnia, unspecified
G4711	Idiopathic hypersomnia with long sleep time
G4712	Idiopathic hypersomnia without long sleep time
G4713	Recurrent hypersomnia
G4714	Hypersomnia due to medical condition
G4719	Other hypersomnia
G472	Circadian rhythm sleep disorders
G4720	Circadian rhythm sleep disorder, unspecified type
G4721	Circadian rhythm sleep disorder, delayed sleep phase type
G4722	Circadian rhythm sleep disorder, advanced sleep phase type
G4723	Circadian rhythm sleep disorder, irregular sleep wake type
G4724	Circadian rhythm sleep disorder, free running type
G4725	Circadian rhythm sleep disorder, jet lag type
G4726	Circadian rhythm sleep disorder, shift work type
G4727	Circadian rhythm sleep disorder in conditions classified elsewhere
G4729	Other circadian rhythm sleep disorder
G473	Sleep apnea
G4730	Sleep apnea, unspecified
G4731	Primary central sleep apnea
G4732	High altitude periodic breathing
G4733	Obstructive sleep apnea (adult) (pediatric)
G4734	Idiopathic sleep related nonobstructive alveolar hypoventilation
G4735	Congenital central alveolar hypoventilation syndrome
G4736	Sleep related hypoventilation in conditions classified elsewhere
G4737	Central sleep apnea in conditions classified elsewhere
G4739	Other sleep apnea
G474	Narcolepsy and cataplexy
G4741	Narcolepsy
G47411	Narcolepsy with cataplexy
G47419	Narcolepsy without cataplexy
G4742	Narcolepsy in conditions classified elsewhere
G47421	Narcolepsy in conditions classified elsewhere with cataplexy
G47429	Narcolepsy in conditions classified elsewhere without cataplexy
G475	Parasomnia
G4750	Parasomnia, unspecified
G4751	Confusional arousals
G4752	REM sleep behavior disorder
G4753	Recurrent isolated sleep paralysis
G4754	Parasomnia in conditions classified elsewhere
G4759	Other parasomnia
G476	Sleep related movement disorders
G4761	Periodic limb movement disorder
G4762	Sleep related leg cramps
G4763	Sleep related bruxism
G4769	Other sleep related movement disorders
G478	Other sleep disorders
G479	Sleep disorder, unspecified
