# Supplementary material for: Prevalence and Correlates of Firearm Screening and Safety Counseling in Pediatric Primary Care
Source: J Community Health. 2025 Jun 1;50(5):959–64. doi: 10.1007/s10900-025-01487-1 (PMC12474701; doi:10.1007/s10900-025-01487-1)
Supplement: Supplementary file 23 — Supplementary Material 23 [file 10900_2025_1487_MOESM23_ESM.xlsx]

## Sheet: all_codes
CODE	FULL_DESCRIPTION
F17	Nicotine dependence
F172	Nicotine dependence
F1720	Nicotine dependence, unspecified
F17200	Nicotine dependence, unspecified, uncomplicated
F17201	Nicotine dependence, unspecified, in remission
F17203	Nicotine dependence unspecified, with withdrawal
F17208	Nicotine dependence, unspecified, with other nicotine-induced disorders
F17209	Nicotine dependence, unspecified, with unspecified nicotine-induced disorders
F1721	Nicotine dependence, cigarettes
F17210	Nicotine dependence, cigarettes, uncomplicated
F17211	Nicotine dependence, cigarettes, in remission
F17213	Nicotine dependence, cigarettes, with withdrawal
F17218	Nicotine dependence, cigarettes, with other nicotine-induced disorders
F17219	Nicotine dependence, cigarettes, with unspecified nicotine-induced disorders
F1722	Nicotine dependence, chewing tobacco
F17220	Nicotine dependence, chewing tobacco, uncomplicated
F17221	Nicotine dependence, chewing tobacco, in remission
F17223	Nicotine dependence, chewing tobacco, with withdrawal
F17228	Nicotine dependence, chewing tobacco, with other nicotine-induced disorders
F17229	Nicotine dependence, chewing tobacco, with unspecified nicotine-induced disorders
F1729	Nicotine dependence, other tobacco product
F17290	Nicotine dependence, other tobacco product, uncomplicated
F17291	Nicotine dependence, other tobacco product, in remission
F17293	Nicotine dependence, other tobacco product, with withdrawal
F17298	Nicotine dependence, other tobacco product, with other nicotine-induced disorders
F17299	Nicotine dependence, other tobacco product, with unspecified nicotine-induced disorders
T652	Toxic effect of tobacco and nicotine
T6521	Toxic effect of chewing tobacco
T65211	Toxic effect of chewing tobacco, accidental (unintentional)
T65211A	Toxic effect of chewing tobacco, accidental (unintentional), initial encounter
T65211D	Toxic effect of chewing tobacco, accidental (unintentional), subsequent encounter
T65211S	Toxic effect of chewing tobacco, accidental (unintentional), sequela
T65212	Toxic effect of chewing tobacco, intentional self-harm
T65212A	Toxic effect of chewing tobacco, intentional self-harm, initial encounter
T65212D	Toxic effect of chewing tobacco, intentional self-harm, subsequent encounter
T65212S	Toxic effect of chewing tobacco, intentional self-harm, sequela
T65213	Toxic effect of chewing tobacco, assault
T65213A	Toxic effect of chewing tobacco, assault, initial encounter
T65213D	Toxic effect of chewing tobacco, assault, subsequent encounter
T65213S	Toxic effect of chewing tobacco, assault, sequela
T65214	Toxic effect of chewing tobacco, undetermined
T65214A	Toxic effect of chewing tobacco, undetermined, initial encounter
T65214D	Toxic effect of chewing tobacco, undetermined, subsequent encounter
T65214S	Toxic effect of chewing tobacco, undetermined, sequela
T6522	Toxic effect of tobacco cigarettes
T65221	Toxic effect of tobacco cigarettes, accidental (unintentional)
T65221A	Toxic effect of tobacco cigarettes, accidental (unintentional), initial encounter
T65221D	Toxic effect of tobacco cigarettes, accidental (unintentional), subsequent encounter
T65221S	Toxic effect of tobacco cigarettes, accidental (unintentional), sequela
T65222	Toxic effect of tobacco cigarettes, intentional self-harm
T65222A	Toxic effect of tobacco cigarettes, intentional self-harm, initial encounter
T65222D	Toxic effect of tobacco cigarettes, intentional self-harm, subsequent encounter
T65222S	Toxic effect of tobacco cigarettes, intentional self-harm, sequela
T65223	Toxic effect of tobacco cigarettes, assault
T65223A	Toxic effect of tobacco cigarettes, assault, initial encounter
T65223D	Toxic effect of tobacco cigarettes, assault, subsequent encounter
T65223S	Toxic effect of tobacco cigarettes, assault, sequela
T65224	Toxic effect of tobacco cigarettes, undetermined
T65224A	Toxic effect of tobacco cigarettes, undetermined, initial encounter
T65224D	Toxic effect of tobacco cigarettes, undetermined, subsequent encounter
T65224S	Toxic effect of tobacco cigarettes, undetermined, sequela
T6529	Toxic effect of other tobacco and nicotine
T65291	Toxic effect of other tobacco and nicotine, accidental (unintentional)
T65291A	Toxic effect of other tobacco and nicotine, accidental (unintentional), initial encounter
T65291D	Toxic effect of other tobacco and nicotine, accidental (unintentional), subsequent encounter
T65291S	Toxic effect of other tobacco and nicotine, accidental (unintentional), sequela
T65292	Toxic effect of other tobacco and nicotine, intentional self-harm
T65292A	Toxic effect of other tobacco and nicotine, intentional self-harm, initial encounter
T65292D	Toxic effect of other tobacco and nicotine, intentional self-harm, subsequent encounter
T65292S	Toxic effect of other tobacco and nicotine, intentional self-harm, sequela
T65293	Toxic effect of other tobacco and nicotine, assault
T65293A	Toxic effect of other tobacco and nicotine, assault, initial encounter
T65293D	Toxic effect of other tobacco and nicotine, assault, subsequent encounter
T65293S	Toxic effect of other tobacco and nicotine, assault, sequela
T65294	Toxic effect of other tobacco and nicotine, undetermined
T65294A	Toxic effect of other tobacco and nicotine, undetermined, initial encounter
T65294D	Toxic effect of other tobacco and nicotine, undetermined, subsequent encounter
T65294S	Toxic effect of other tobacco and nicotine, undetermined, sequela
Z87891	Personal history of nicotine dependence
