# Supplementary material for: Prevalence and Correlates of Firearm Screening and Safety Counseling in Pediatric Primary Care
Source: J Community Health. 2025 Jun 1;50(5):959–64. doi: 10.1007/s10900-025-01487-1 (PMC12474701; doi:10.1007/s10900-025-01487-1)
Supplement: Supplementary file 24 — Supplementary Material 24 [file 10900_2025_1487_MOESM24_ESM.xlsx]

## Sheet: all_codes
CODE	FULL_DESCRIPTION
E40	Kwashiorkor
E41	Nutritional marasmus
E42	Marasmic kwashiorkor
E43	Unspecified severe protein-calorie malnutrition
E44	Protein-calorie malnutrition of moderate and mild degree
E440	Moderate protein-calorie malnutrition
E441	Mild protein-calorie malnutrition
E45	Retarded development following protein-calorie malnutrition
E46	Unspecified protein-calorie malnutrition
E640	Sequelae of protein-calorie malnutrition
R634	Abnormal weight loss
R64	Cachexia
